# Supplementary material for: Transcriptome profiles of hypothalamus and adrenal gland linked to haplotype related to coping behavior in pigs
Source: Sci Rep. 2019 Sep 10;9:13038. doi: 10.1038/s41598-019-49521-2 (PMC6736951; doi:10.1038/s41598-019-49521-2)
Supplement: Supplementary file 2 — Supplementary Table 1, Supplementary Table 2, Supplementary Table 3 [file 41598_2019_49521_MOESM2_ESM.xlsx]

## Sheet: Supplementary Table 1
Transcriptome profiles of hypothalamus and adrenal gland linked to haplotype related to coping behavior in pigs
Kevin Gley, Eduard Murani, Nares Trakooljul, Manuela Zebunke, Birger Puppe, Klaus Wimmers, Siriluck Ponsuksili
Supplementary Table 1: p-values, fold changes and loci of differentially expressed genes of hypothalamus samples
Probeset	Gene_Symbol	P_Value	Fold_Change	Chromosome	Gene_Start	Gene_Stop
SNOWBALL_039323_st	CD151	4.72724e-05	-1.36404	2	147241	147058
SNOWBALL_006185_s_st	GBP7	7.18436e-05	2.24958	4	139586448	139586643
SNOWBALL_039771_st	CBL	0.000215223	-1.31989	9	51543025	51542338
SNOWBALL_022177_st	LOC100153390	0.000609698	-1.77682	7	34189073	34188720
SNOWBALL_045630_st		0.000640293	-1.33408	17	66512746	66512456
SNOWBALL_028768_st	WDR82	0.000712778	-1.29739
SNOWBALL_030223_st	C2H19orf25	0.000824273	-1.39845	2	77895579	77896379
SNOWBALL_041038_st	TMEM219	0.00127297	-1.29867		7164	7620
SNOWBALL_033699_st	LOC102163478	0.00139558	-1.20801	7	132046552	132047238
SNOWBALL_005838_st	MUC1	0.00140081	-1.53504	4	103410765	103411249
SNOWBALL_037185_st	MOGAT2	0.00149579	-1.8302
SNOWBALL_036036_st	FMN2	0.00157892	1.60733
SNOWBALL_015116_st	RILP	0.00164642	-1.32675	12	49746108	49745638
SNOWBALL_007860_st	LOC100522374	0.00201042	-1.26633	6	186563	186351
SNOWBALL_038831_st	PVRL1	0.00204163	-1.24694	9	51879768	51879167
SNOWBALL_000895_s_st	CD2	0.00214715	1.38092	4	113928822	113928064
SNOWBALL_015085_st		0.00243645	-1.32702
SNOWBALL_017529_st	MIR202	0.00246253	-1.3402	14	153169678	153169572
SNOWBALL_034959_st	LOC102163555	0.0025172	-1.25348	17	69083007	69083493
SNOWBALL_017612_s_st	LOC100623895	0.00268002	-1.50521		65547	65459
SNOWBALL_043435_st		0.0026938	-1.38693	17	46829871	46829067
SNOWBALL_031654_st	GKAP1	0.00289421	1.35745	10	35288937	35289092
SNOWBALL_012705_st	RPL22L1	0.00292195	1.42232	9	121473093	121473460
SNOWBALL_044590_st		0.00380137	-1.3131	3	140653018	140653540
SNOWBALL_020862_st	MT-ND2	0.00397427	1.07264		5087	6130
SNOWBALL_030084_st	IRGQ	0.00402116	-1.34963	6	46188729	46189556
SNOWBALL_020086_s_st	PHEX	0.00417802	-1.29569		19431248	19431474
SNOWBALL_042408_st	LOC100624251	0.0042024	-1.25044	10	49813792	49813394
SNOWBALL_038501_st	9130024F11Rik	0.00434862	-1.39232	15	114219437	114218825
SNOWBALL_042126_st		0.00459182	-1.35425	3	4375371	4374812
SNOWBALL_034453_st	BSDC1	0.00557257	-1.26843	6	82781437	82782284
SNOWBALL_043183_st	MKI67	0.00564566	-1.37791	14	149186923	149186417
SNOWBALL_011427_st	IGJ	0.00569178	1.71376	8	71348173	71347636
SNOWBALL_044663_st		0.00580306	-1.34908	2	162320549	162321099
SNOWBALL_024065_s_st	ORC4	0.00584889	1.40134	15	3806571	3806763
SNOWBALL_005870_st	EFNA1	0.00595868	-1.24478	4	103450037	103449318
SNOWBALL_003690_s_st	AMOTL1	0.00604058	1.50017
SNOWBALL_030911_st	ING5	0.00615786	-1.23495		18022	17779
SNOWBALL_001425_s_st	COL11A2	0.00628295	-1.25382	7	29795488	29795757
SNOWBALL_028786_st	GABRG2	0.00634131	1.43694	16	66443113	66442518
SNOWBALL_006701_st	PHF21B	0.00637341	-1.26676	5	1668583	1668938
SNOWBALL_047422_st	AURKB	0.0064043	-1.25109	12	55888415	55888227
SNOWBALL_021475_s_st	RNASEH2B	0.00641651	1.22818		141551	141113
SNOWBALL_028183_st	RAB2B	0.00648494	-1.27216	7	83058567	83057725
SNOWBALL_042854_st	VOLCADRAFT_91370	0.0066502	-1.33856
SNOWBALL_039368_st		0.00672824	1.73617	6	57042824	57042290
SNOWBALL_027748_st	DNM3	0.00778722	1.54885	9	126377244	126376530
SNOWBALL_040457_st	P2RX6	0.00793549	-1.21372	14	54081503	54082184
SNOWBALL_018974_st	MICU3	0.00824654	1.22559	17	5115322	5115713
SNOWBALL_011165_st	SNORD112	0.00836805	1.31238	7	132141489	132141419
SNOWBALL_000976_st	NFKBID	0.00838392	-1.32281	6	40708204	40707419
SNOWBALL_015792_s_st	DCUN1D1	0.00849068	1.48046	13	130358247	130358422
SNOWBALL_031934_st	LOC100459761	0.00855153	1.33441	14	27781456	27782294
SNOWBALL_027542_st	MICAL3	0.00857861	-1.27614	5	72157609	72156867
SNOWBALL_005999_x_st		0.00860646	-1.24568
SNOWBALL_015209_st	RBMS3	0.00882154	1.26152	13	17517785	17517962
SNOWBALL_011976_x_st		0.00895439	-1.40229
SNOWBALL_006824_st	KCNJ4	0.00901102	-1.24397	5	6829047	6830390
SNOWBALL_045299_st	RAB27B	0.00911757	1.71059	1	114756300	114757068
SNOWBALL_000232_st	EXOSC7	0.00926353	1.31827	13	31083900	31084274
SNOWBALL_016257_x_st	INSIG2	0.00949079	1.50635	14	5331524	5331317
SNOWBALL_015290_st	CCK	0.00953371	-1.3109	13	28610616	28610212
SNOWBALL_015831_st	LOC100624673	0.00956866	1.42919	2	56337125	56338950
SNOWBALL_020921_st	IGE	0.00959124	-1.46491		15853	16179
SNOWBALL_035964_st		0.00980379	1.27377
SNOWBALL_039889_st	MARS	0.0098254	-1.24219		120991	121214
SNOWBALL_029329_st	LOC102161333	0.00995742	1.73463	1	125171833	125172591
SNOWBALL_023978_st	LOC100156373	0.0100111	-1.30648	15	133486779	133486997
SNOWBALL_015405_s_st	GNL3	0.0100611	1.2455	13	38028317	38028557
SNOWBALL_034064_st		0.0102387	-1.41012	13	217703153	217703879
SNOWBALL_011900_st	RPS14	0.0104747	-1.22206	8	135039669	135039330
SNOWBALL_012923_st	LOC100511579	0.0104906	-1.33255	9	134558142	134558771
SNOWBALL_006099_st	CD48	0.0105835	1.74327	4	97729209	97729513
SNOWBALL_030409_st	KIF26B	0.0106696	-1.24695	10	20762691	20761806
SNOWBALL_024316_s_st	MMAB	0.0106766	-1.25314	14	43886786	43888028
SNOWBALL_016003_st	QTRTD1	0.0107077	1.45145		67819	68047
SNOWBALL_045818_st		0.0108083	-1.37445	3	56281170	56281745
SNOWBALL_022802_st	BMPR2	0.0108123	1.4377	15	117595789	117596052
SNOWBALL_004321_st	LOC100515824	0.0109393	-1.25696	3	7838520	7839602
SNOWBALL_003666_s_st	G protein	0.0109692	1.28305	1	257106725	257106228
SNOWBALL_038166_st		0.0111	-1.21927	13	130613934	130614260
SNOWBALL_000798_st	ANGPT1	0.0111122	1.42756	4	32672827	32673061
SNOWBALL_034384_st	PTDSS1	0.0111272	-1.35084	4	43478296	43479133
SNOWBALL_046170_st	STK35	0.0112053	-1.25425	17	37752876	37753489
SNOWBALL_047386_st		0.0112348	1.68419	13	58223292	58222045
SNOWBALL_026486_s_st	POLR2G	0.0113749	-1.37162	2	8349851	8349630
SNOWBALL_035956_st	LOC100625090	0.0113936	-1.29251		134427	134793
SNOWBALL_032295_st	LOC100519918	0.0115991	-1.29159	12	43305240	43304534
SNOWBALL_044910_st		0.0116027	1.27761	5	88225645	88226742
SNOWBALL_047118_st		0.0116169	1.21972		67362814	67362096
SNOWBALL_014889_st	CDRT1	0.0117916	-1.35489	12	61892623	61893453
SNOWBALL_017589_st	U6	0.0118457	-1.74648	14	92993030	92992929
SNOWBALL_047457_st	CREBZF	0.0118718	1.40417	9	21862832	21862112
SNOWBALL_030131_st	AGAP1	0.0120071	-1.3715	15	150094030	150093886
SNOWBALL_003595_st	XPA	0.012039	1.35116	1	267662129	267661752
SNOWBALL_038240_st		0.0121803	1.44044	10	15399588	15400151
SNOWBALL_020873_st	MT-CO2	0.0122567	1.0808		8203	8890
SNOWBALL_037742_st	CADM2	0.012363	1.4486	13	180751957	180751075
SNOWBALL_005016_st	TTC7A	0.0124807	-1.21393	3	99621841	99622004
SNOWBALL_046920_st	TSNAX	0.0126081	-1.25511
SNOWBALL_044451_st	SPSB1	0.0126155	-1.35005
SNOWBALL_023548_st	ATG4A	0.0126174	1.47723		103070689	103071237
SNOWBALL_042592_st	COPG	0.0126258	-1.25318
SNOWBALL_009944_st	SRF	0.0126528	-1.29544	7	43714024	43714579
SNOWBALL_039549_st		0.0126854	1.3855	3	6386579	6386830
SNOWBALL_006862_st	CSF2RB	0.0127325	-1.22538	5	8418989	8417866
SNOWBALL_030647_st	RRP1B	0.0127668	-1.22942	13	216628876	216629768
SNOWBALL_003497_st	LOC100518506	0.0129416	1.99449	1	250116335	250116427
SNOWBALL_000346_st	PAPSS2	0.0130519	1.32161	14	108787643	108788129
SNOWBALL_034431_st	WSCD1	0.0130895	-1.30648	12	53135349	53134826
SNOWBALL_047347_st	TGFBRAP1	0.0131828	-1.22697	3	51799706	51799157
SNOWBALL_039942_st	LOC100627707	0.0133488	-1.28839	2	851723	851405
SNOWBALL_034568_st	DNAJB2	0.0133586	-1.27793	15	134361608	134362416
SNOWBALL_014934_st	PLD2	0.0135632	-1.33747	12	54193572	54192761
SNOWBALL_037158_st	LGALS8	0.013598	-1.32975	14	58866561	58865984
SNOWBALL_006237_st	SNORA58	0.0136564	1.36777	4	104285649	104285513
SNOWBALL_035955_st	CREBRF	0.0136579	1.29175	16	55460100	55459515
SNOWBALL_038664_st	CAV1	0.0136799	-1.22035	6	116159606	116159747
SNOWBALL_020858_st	MT-CYB	0.0136888	1.05331		15342	16481
SNOWBALL_041176_st		0.0136977	1.36953
SNOWBALL_020942_s_st	LDLR	0.0137191	-1.24145		3583	3467
SNOWBALL_026247_st	CACNB2	0.0137688	1.28645	10	49465643	49466852
SNOWBALL_008490_st	FOXA3	0.013787	-1.21575	6	47450685	47451670
SNOWBALL_037610_st	KLHDC2	0.0138133	-1.31972
SNOWBALL_015911_st	MORC3	0.0138839	1.38634	13	210059948	210060844
SNOWBALL_028236_st	IBTK	0.0139183	1.39213	1	94609076	94609682
SNOWBALL_020317_s_st	LOC100525796	0.0139603	1.23765		54910843	54910279
SNOWBALL_034126_st	KCTD11	0.0139812	-1.22829	12	54918444	54919228
SNOWBALL_000239_st	FYCO1	0.0140024	1.28539	13	32177151	32176939
SNOWBALL_029865_st	LONRF2	0.0140244	1.37674	3	56571046	56571783
SNOWBALL_036078_st	RICTOR	0.0141578	1.54311	16	25359745	25359169
SNOWBALL_036980_st	TAPBP	0.0144057	-1.27756	7	34167059	34167879
SNOWBALL_008773_st	NT5C1A	0.0144936	-1.25303	6	88569317	88568950
SNOWBALL_046992_st		0.0145122	1.41928		56816	57387
SNOWBALL_020883_st	MT-ND1	0.0145394	1.04879		3922	4878
SNOWBALL_013004_st	LOC100518088	0.0145954	1.48101	9	127780999	127780921
SNOWBALL_027380_st	SALL2	0.0146108	-1.37598	7	82994871	82994038
SNOWBALL_000234_s_st	EXOSC7	0.0147806	1.27995	13	31079886	31080098
SNOWBALL_037302_st	LOC788205	0.0147851	-1.26331
SNOWBALL_024334_s_st	COQ5	0.0148002	1.25799	14	42952613	42953304
SNOWBALL_016197_st	LOC102161685	0.0148854	-1.21473	13	151278156	151278428
SNOWBALL_011306_st	OTOP1	0.014891	-1.39697	8	5719587	5718658
SNOWBALL_005721_st	C4H8orf59	0.0149124	1.27633	4	56493338	56494067
SNOWBALL_020677_st	MOSPD1	0.0149871	-1.29793		126562363	126562220
SNOWBALL_047411_st	LOC102160491	0.0150132	1.25422	15	63714364	63713531
SNOWBALL_016385_x_st		0.0152937	-1.28807
SNOWBALL_006521_st	CA14	0.0152946	-1.25926		12059	12506
SNOWBALL_044145_st		0.0154173	1.34249	13	152070214	152069545
SNOWBALL_005776_st	LRRCC1	0.015431	1.43373	4	56568813	56568602
SNOWBALL_034158_st		0.0154925	-1.30229	3	138552378	138551500
SNOWBALL_009854_st	SYNGAP1	0.0155172	-1.24441	7	34499745	34499638
SNOWBALL_044828_st	RTN2	0.0156122	-1.20172
SNOWBALL_030345_st	LRRK1	0.015618	-1.19059	1	155853745	155852887
SNOWBALL_018581_st	DNAJC21	0.0156415	1.47605	16	21453540	21454024
SNOWBALL_047779_st	LOC100518827	0.0157535	1.33348	2	122146970	122146385
SNOWBALL_045468_st	DENND2D	0.0158956	-1.2365	6	179086	178874
SNOWBALL_011583_st	CENPC	0.015955	1.25759	8	69731892	69731798
SNOWBALL_011458_st	LOC100620439	0.0159824	1.23755	8	50759880	50760245
SNOWBALL_035506_st	TMEM2	0.0160331	1.52416	1	251421240	251420737
SNOWBALL_014733_st	LOC733696	0.0160346	-1.37757	12	55292071	55291369
SNOWBALL_004476_s_st	LOC102163558	0.0161299	-1.30024	3	31747802	31747380
SNOWBALL_029545_st	MFNG	0.0161347	-1.26199	5	7868721	7869478
SNOWBALL_040298_st	DERL2	0.0161597	1.62011
SNOWBALL_047642_st	ITCH	0.0162333	1.26781	17	43116691	43117378
SNOWBALL_040697_st	WWC3	0.0163526	-1.24352		7303181	7304195
SNOWBALL_015722_s_st	TMF1	0.0163761	1.53256	13	55555065	55553860
SNOWBALL_005641_st	WNT8B	0.0163908	-1.29924	4	63956093	63955594
SNOWBALL_047613_st	RTN3	0.0164073	-1.26904	3	119281269	119281026
SNOWBALL_036465_st	NEUROD2	0.0164813	-1.28491	12	23165535	23165899
SNOWBALL_014881_st	HS3ST3B1	0.0165136	-1.29551	12	61144485	61145104
SNOWBALL_033858_st	DHCR24	0.0165818	-1.4035	6	145580428	145580144
SNOWBALL_029996_st	LOC102161596	0.0166179	-1.26901	10	52904168	52904422
SNOWBALL_040802_st	MBTD1	0.0166279	1.2607	12	27562760	27562204
SNOWBALL_036916_st	NR5A2	0.0166522	-1.22229
SNOWBALL_008521_st	ISOC2	0.0171382	-1.27695	6	54542299	54542512
SNOWBALL_025667_s_st	LOC102160861	0.0171805	2.28761		802	706
SNOWBALL_001804_s_st	ATG4A	0.0172937	1.35849		103054410	103054567
SNOWBALL_032939_st		0.0172984	1.38455	2	107465423	107466024
SNOWBALL_035843_st	CALCRL	0.0173736	1.99405	15	102427362	102426574
SNOWBALL_037408_st	KRT10	0.0174335	1.45829	12	21843325	21843924
SNOWBALL_001726_st	MDR/TAP	0.0174784	1.52238		68396972	68396645
SNOWBALL_026063_st	MECP2	0.0174944	-1.27311		142297579	142295700
SNOWBALL_028252_st	SPATA2	0.017532	-1.25587
SNOWBALL_011576_st	CXCL9	0.0175392	2.05124	8	75801650	75801190
SNOWBALL_040108_st		0.0175587	-1.22743	2	76089759	76088976
SNOWBALL_047153_st	AIM1L	0.0176488	-1.22547
SNOWBALL_032331_st	LOC100518781	0.0176746	1.36624	4	135561328	135561149
SNOWBALL_045566_st		0.0178647	-1.30621	6	5944037	5944632
SNOWBALL_024659_st	LRRC18	0.0178858	-1.40571	14	97371636	97370771
SNOWBALL_040315_st	MACROD2	0.0179081	1.39593	17	27780392	27779805
SNOWBALL_045122_st	FOXJ1	0.0179229	-1.22047	12	5215923	5216423
SNOWBALL_006386_st	CCDC18	0.0179344	1.37971	4	135596481	135596014
SNOWBALL_017238_s_st	BAG3	0.0180162	-1.24939	14	141057231	141058042
SNOWBALL_036770_st	FSTL5	0.0180452	1.51814	8	52896637	52897237
SNOWBALL_030794_st	AGPAT3	0.0181786	-1.45244
SNOWBALL_020003_st	DNA directed	0.0182865	-1.22839	18	55982212	55982513
SNOWBALL_042398_st		0.0183204	-1.2165	3	2023251	2023920
SNOWBALL_007851_st	FBXO31	0.018336	-1.28362	6	2079399	2079916
SNOWBALL_030905_st	SLC45A4	0.0184036	-1.24212	4	2033128	2033869
SNOWBALL_000463_st	ZFP64	0.0184849	-1.2158	17	59952900	59951469
SNOWBALL_022282_st	DERL2	0.018557	1.26253	6	45401020	45400927
SNOWBALL_023714_st	LOC100519401	0.0185601	-1.26896	17	43427185	43427939
SNOWBALL_020882_st	PC401412.00.0	0.0186344	1.10389		11069	11365
SNOWBALL_024301_s_st	KIAA1671	0.0186631	-1.24595	14	45831266	45834063
SNOWBALL_025560_st	PRPF4	0.0187393	1.2048	1	284676225	284677112
SNOWBALL_002786_s_st	C1H14orf28	0.0187971	1.25185	1	194914168	194914694
SNOWBALL_001028_st	PAK1IP1	0.0188087	1.36783	7	7756808	7757207
SNOWBALL_032509_st		0.0188813	1.32138	6	147527506	147528283
SNOWBALL_028465_st	PPP1R9A	0.0189677	1.62069	9	82226782	82227652
SNOWBALL_039063_st	NR2C1	0.0190024	1.26087	5	92481068	92481453
SNOWBALL_004965_st	GPATCH11	0.0190496	1.37405	3	109686474	109686247
SNOWBALL_021036_s_st	zinc transporter	0.0191099	1.22437	9	144672832	144673888
SNOWBALL_032811_st		0.0191274	1.37512	2	8381113	8381963
SNOWBALL_028952_st	HECW2	0.0191707	1.45312	15	111127841	111128721
SNOWBALL_013553_st	DCLRE1C	0.0192237	1.32069	10	51595723	51596643
SNOWBALL_034030_st	CDAN1	0.019341	-1.22938	1	143547666	143546868
SNOWBALL_035527_st	EIF2AK2	0.0194058	-1.23197	1	94511908	94511298
SNOWBALL_029494_st	CCDC58	0.0194447	1.3392	9	12148638	12148007
SNOWBALL_038037_st	PRRC2B	0.0194669	-1.2086	1	305421133	305421685
SNOWBALL_006865_st	CYTH4	0.0194708	-1.42396	5	8075262	8075106
SNOWBALL_021612_s_st	CWF19L2	0.0194719	1.37717	9	40090884	40090762
SNOWBALL_039815_st	NFASC	0.0197105	-1.38299	9	71873636	71873413
SNOWBALL_037728_st	RTN3	0.0197349	-1.23384	12	19498906	19499382
SNOWBALL_022405_s_st	FRA10AC1	0.020001	1.27987	14	114858667	114858498
SNOWBALL_037236_st		0.0200351	-1.21423	1	17446933	17446290
SNOWBALL_035830_st	Dmoj\GI20380	0.0202187	1.29573	13	212906593	212905718
SNOWBALL_010733_st	FAH	0.0202589	-1.48828	7	54596111	54596338
SNOWBALL_031331_st	LOC100513915	0.0203006	1.2337	2	135700896	135701574
SNOWBALL_007864_st	KIAA0182	0.0203425	-1.24511	6	3567731	3567115
SNOWBALL_017407_s_st	GSTO1	0.0203528	-1.20918	14	125175418	125175740
SNOWBALL_044948_st	EEF2	0.0204248	-1.21662	2	75296069	75295431
SNOWBALL_011030_x_st	TUBB2B	0.0204546	-1.4656	7	2014525	2014635
SNOWBALL_027487_st	LOC100738332	0.0206715	1.47475	1	61061108	61060513
SNOWBALL_029832_st	PPIP5K2	0.0207078	1.64593	2	112661669	112660907
SNOWBALL_030350_st	GTF3C4	0.0207131	-1.2713	1	306507664	306506827
SNOWBALL_026363_st	ZNF654	0.020719	1.28557		77	246
SNOWBALL_016017_st	PDIA5	0.0207413	-1.24399	13	146843711	146843482
SNOWBALL_010980_st	C7H14orf2	0.0207798	-1.40029	7	131028337	131028035
SNOWBALL_024641_st	ALOX5	0.0208662	-1.28535	14	99107737	99107275
SNOWBALL_031104_st		0.0208683	1.69866	4	67794544	67795346
SNOWBALL_024494_st	NRBF2	0.0208886	1.33969	14	71864229	71866397
SNOWBALL_046492_st	LOC102160582	0.0210132	-1.22601	17	61432705	61432952
SNOWBALL_000071_x_st	LOC100624549	0.021073	-1.22729	1	224730487	224730885
SNOWBALL_013431_x_st		0.0211781	-1.33303
SNOWBALL_014796_st	SENP3	0.0212955	-1.29398	12	55307232	55306669
SNOWBALL_015074_st	WSCD1	0.0213037	-1.31679	12	53261282	53260855
SNOWBALL_007373_st	LOC100625352	0.02139	-1.19852	5	35557836	35557462
SNOWBALL_001435_s_st	zinc transporter	0.0214049	-1.21487	7	29758532	29758113
SNOWBALL_036138_st	LOC100524073	0.0216412	1.45051	2	152330164	152330807
SNOWBALL_008777_st	EFHD2	0.021705	-1.41877	6	69033044	69033350
SNOWBALL_025732_s_st	POLR2G	0.0217403	-1.31518	2	8349851	8349632
SNOWBALL_022678_st	PDXK	0.0217651	-1.29596		6257	6055
SNOWBALL_026514_s_st	LOC102165736	0.0217819	1.51654		9616	10124
SNOWBALL_047416_st	SEPHS2	0.0217938	-1.21168	3	18325558	18325287
SNOWBALL_010571_s_st	PEX11A	0.0218057	1.35414	7	60147746	60147032
SNOWBALL_009363_st	ZMYND12	0.0218598	-1.24862	6	156380996	156380820
SNOWBALL_028736_st	LOC100623391	0.021903	-1.26466	13	133342457	133341740
SNOWBALL_018232_st	PMS1	0.0220025	1.39466	15	105483329	105484194
SNOWBALL_013711_st	IL17D	0.0221799	-1.21135	11	190626	191039
SNOWBALL_007747_st	LUM	0.0222091	1.54177	5	96178489	96179373
SNOWBALL_003795_st	LOC100737397	0.0223084	-1.29171	1	306787998	306788313
SNOWBALL_035127_st	LOC100514440	0.0223178	1.3345		70496898	70496723
SNOWBALL_035068_st	PAQR4	0.0223414	-1.25642
SNOWBALL_029929_st	ABCA2	0.0223912	-1.26779
SNOWBALL_030798_st	LOC100431069	0.0224327	-1.21227
SNOWBALL_033103_st	LOC102165660	0.0224996	1.28758	13	126441771	126441982
SNOWBALL_029656_st	LOC100522034	0.022541	-1.30551	12	61076020	61076751
SNOWBALL_006408_st	PSMD4	0.0226146	-1.28457	8	116365622	116365290
SNOWBALL_034278_st	CCDC88A	0.0227179	1.82341	3	90723415	90724071
SNOWBALL_027386_st	FOXF1	0.0228049	-1.26976	6	2800021	2799154
SNOWBALL_031163_st	LOC456977	0.0228359	-1.202		37490	37278
SNOWBALL_014116_s_st	TBCD	0.0229322	-1.30025	12	400126	400286
SNOWBALL_034367_st	BCLAF1	0.0229878	1.66232	1	31492514	31491638
SNOWBALL_030614_st	HECTD4	0.0230369	-1.25761	14	41968779	41968496
SNOWBALL_008639_s_st	ATG4C	0.023202	1.29945	6	137846639	137846307
SNOWBALL_023011_s_st	REG3G	0.0232373	-1.23387	3	68080060	68079922
SNOWBALL_034716_st	FLNA	0.023274	-1.2088		430	552
SNOWBALL_003374_st		0.0233096	-1.22797
SNOWBALL_001233_st	LOC100137083	0.0233226	-1.21079	7	27496232	27495908
SNOWBALL_023712_s_st	MYH7B	0.0233822	-1.19084	17	43574586	43574844
SNOWBALL_035345_st	ZFHX4	0.023414	1.46127	4	64863352	64862810
SNOWBALL_011681_st	5_8S_rRNA	0.0234249	-1.26544
SNOWBALL_047677_st		0.0234616	1.23991	14	143116414	143117077
SNOWBALL_045406_st	CNOT6L	0.0235403	1.26865	8	77390611	77389606
SNOWBALL_045333_st	LOC100509498	0.0236245	-1.29627	6	7625752	7624971
SNOWBALL_033271_st	SOX11	0.0237064	1.27955	3	138752530	138751742
SNOWBALL_017347_x_st		0.0237251	1.43808
SNOWBALL_036194_st		0.0238158	1.49864	7	69929449	69930081
SNOWBALL_021356_s_st	ALKBH2	0.0238307	1.23145	14	44331944	44330892
SNOWBALL_029747_st	STK33	0.023988	-1.21475	9	1142821	1143440
SNOWBALL_002774_st	LRRC49	0.0240869	1.5348	1	186981160	186981745
SNOWBALL_025127_st	FXR1	0.0241024	1.47203	13	128174029	128174996
SNOWBALL_024769_st	C14H10orf84	0.0242025	1.4321	14	139882312	139880728
SNOWBALL_041072_st	FAM211A	0.0242989	-1.36235	12	62257731	62258371
SNOWBALL_033603_st	PP2D1	0.0243487	-1.22115	13	7937267	7936722
SNOWBALL_012353_st	CUL5	0.0243999	1.38632	9	40513538	40513657
SNOWBALL_022054_x_st	LOC100512762	0.0244832	1.60271	2	5806726	5806982
SNOWBALL_035161_st	TTLL7	0.0245372	1.74542	6	120110185	120109597
SNOWBALL_040136_st	NPAT	0.0245997	1.51347	9	40632481	40631310
SNOWBALL_039487_st		0.0246313	1.31056	6	83583919	83584425
SNOWBALL_005515_st	RPL10A	0.0246842	-1.23486	8	31974231	31974844
SNOWBALL_030075_st	TMEM109	0.0247529	-1.27546	2	10373794	10372994
SNOWBALL_007441_st	CCDC91	0.0247891	1.41658	5	48617965	48617785
SNOWBALL_002274_st	FABP7	0.0248128	1.27767	1	44098409	44098030
SNOWBALL_024354_s_st	OAS1	0.0248332	-1.5733	14	41258545	41258842
SNOWBALL_040053_st	GCKR	0.024922	-1.19853	3	118796617	118796774
SNOWBALL_001769_st	LOC100513836	0.0249963	1.35057		86397408	86397744
SNOWBALL_026781_st	CCR5	0.0251702	1.51107	13	32549239	32549433
SNOWBALL_041844_st	MIF4GD	0.0252361	-1.19814	12	5821997	5822575
SNOWBALL_036873_st	SRRM2	0.0252737	-1.27966	3	40627106	40626351
SNOWBALL_040041_st	FLII	0.0253655	-1.23492
SNOWBALL_019611_st		0.0257177	-1.22145
SNOWBALL_029805_st	COPS2	0.0257776	1.52723	1	136398623	136399417
SNOWBALL_045239_st	SHROOM4	0.0257827	-1.20745		49208880	49208128
SNOWBALL_032937_st	MAST2	0.025832	-1.27111	6	152919381	152918923
SNOWBALL_041392_st	LOC715208	0.0258844	-1.23825	14	123520856	123520354
SNOWBALL_037403_st	KRT10	0.0259239	-1.21004	12	21842411	21842082
SNOWBALL_041601_st	KIAA0100	0.0259644	1.37247	12	46874914	46874724
SNOWBALL_027463_st	ERF	0.0259697	-1.19747	6	45603437	45603988
SNOWBALL_047086_st	NT5E	0.0259763	1.20691	1	60880689	60880075
SNOWBALL_014988_st	XAF1	0.0259941	1.28617	12	52646588	52646245
SNOWBALL_031100_st	ZNF212	0.0260121	-1.27623	18	60803992	60804862
SNOWBALL_003817_st	LOC102164650	0.0260517	1.21412	1	292945804	292945655
SNOWBALL_044909_st	ZNF507	0.0260894	1.53742	6	37767457	37768107
SNOWBALL_020860_st	LOC100503984	0.0261205	1.08718		8959	9162
SNOWBALL_028572_st	SCUBE1	0.0262276	-1.20368	5	3113547	3114454
SNOWBALL_020861_st	LOC102162895	0.0263187	1.05031		9120	9800
SNOWBALL_035341_st	LOC102157601	0.0263521	1.28987	2	27615183	27614892
SNOWBALL_024613_st	CH25H	0.0263691	1.26693	14	110109611	110108101
SNOWBALL_031181_st	LOC100037967	0.0264325	1.48775	16	40639309	40638585
SNOWBALL_023945_s_st	PPIG	0.0264423	1.42493	15	85094298	85096274
SNOWBALL_037774_st		0.0264424	-1.23532
SNOWBALL_029672_st	TPPP	0.0264471	-1.33474		28661	28376
SNOWBALL_042315_st	ZNF677	0.0265363	1.93496		33926	33631
SNOWBALL_035541_st	CSRNP3	0.0265455	1.4558	15	80671925	80672486
SNOWBALL_024259_s_st	RNF215	0.0265516	-1.22229	14	50441574	50441290
SNOWBALL_000196_st	PKD2	0.0266286	-1.21993	12	36762010	36762277
SNOWBALL_038770_st	MPPED1	0.0266475	-1.21721	5	2816144	2815787
SNOWBALL_033252_st	EPHA7	0.0267854	1.31288	1	68255236	68254933
SNOWBALL_009521_st	HDGFL1	0.0270141	-1.20088	7	18656734	18657420
SNOWBALL_016453_s_st	DNAH10	0.0270756	1.24547	14	30945784	30945447
SNOWBALL_039952_st	CD109	0.027129	-1.23024	1	103132324	103132166
SNOWBALL_036208_st	HECTD1	0.0271498	-1.20096	7	73200274	73199726
SNOWBALL_027338_st	COMMD4	0.0271872	-1.28826
SNOWBALL_036205_st	ZC3H12C	0.0271958	1.54694	9	42912978	42913580
SNOWBALL_027884_st	FAM57B	0.0272098	-1.26711		29395	29064
SNOWBALL_047033_st	LOC102165814	0.0272153	1.31973	4	88174157	88174725
SNOWBALL_012627_st	SNX13	0.0273071	1.69308	9	95999989	95999740
SNOWBALL_012320_x_st	LOC100739513	0.0273214	1.29031	9	33328173	33328500
SNOWBALL_020875_st	MT-ND3	0.0274252	1.0457		10653	10998
SNOWBALL_045603_st	TBX4	0.0274491	1.26584	8	9809188	9808575
SNOWBALL_034972_st	G protein	0.0274962	-1.2951	2	76634454	76634024
SNOWBALL_033543_st	LOC100521467	0.0274999	-1.34542	9	10764026	10764854
SNOWBALL_035781_st	C8orf83	0.0275101	1.4793
SNOWBALL_031462_st	LOC100524523	0.0276175	-1.22436	12	45192965	45193710
SNOWBALL_035015_st	DNA directed	0.0277748	1.41639	1	86650211	86650751
SNOWBALL_027484_st	EIF3M	0.0278591	1.34491	2	30747367	30746645
SNOWBALL_007178_st	TBC1D15	0.027866	1.58737	5	38607473	38607837
SNOWBALL_023711_st	TRPC4AP	0.0278963	-1.2115	17	43583607	43582676
SNOWBALL_040222_st	TUB	0.0279895	-1.21522	9	1496201	1495795
SNOWBALL_012307_st	C2CD3	0.0279913	1.19642	9	9346551	9346258
SNOWBALL_029099_st	LOC100518341	0.0279963	1.5213	15	92831683	92832549
SNOWBALL_035394_st	PRDM1	0.028013	1.22243		288770	289301
SNOWBALL_035056_st	OXR1	0.0280853	1.52218	4	33379338	33378801
SNOWBALL_037147_st		0.028223	-1.24034	9	46613638	46614271
SNOWBALL_035464_st	PDIK1L	0.0282735	1.93876	6	77189119	77189771
SNOWBALL_045022_st	LOC102157770	0.02829	-1.23045	14	105426876	105427269
SNOWBALL_003171_st	KLF13	0.0283015	-1.21087	1	159485260	159484670
SNOWBALL_004394_st	ZNF394	0.0283805	-1.23526	3	6623088	6623654
SNOWBALL_044098_st	DNAH2	0.0284574	-1.21498	12	55165573	55165357
SNOWBALL_010514_x_st		0.0285235	-1.25044
SNOWBALL_024114_st	C14H4orf27	0.0286017	-1.23182	14	21329023	21329386
SNOWBALL_029471_st	IER5	0.0287165	-1.18052	9	134502602	134503474
SNOWBALL_028141_st	MANEA	0.0287324	1.41935	1	71082571	71083382
SNOWBALL_033611_st	LOC612668	0.0287819	1.42085	2	160124985	160124227
SNOWBALL_011868_st	LOC100515496	0.0290409	1.35274	13	33970313	33970793
SNOWBALL_039451_st	C2CD4C	0.0291001	-1.221
SNOWBALL_001508_st	ARG2	0.0291186	1.26219	7	97692579	97693344
SNOWBALL_039038_st	USP42	0.0291199	-1.23586
SNOWBALL_007432_st	PRIM1	0.0291583	1.30556	5	23749699	23749554
SNOWBALL_017761_s_st	KIAA1430	0.0293115	1.58334	15	53028218	53029244
SNOWBALL_010540_x_st		0.0293121	-1.24541
SNOWBALL_024895_s_st	LOC100157183	0.0293185	1.23048	14	120894492	120893571
SNOWBALL_032500_st	MCFD2	0.0293292	-1.17969	6	69315903	69316165
SNOWBALL_034418_st	ATXN2L	0.0293423	-1.3816	3	18697073	18696872
SNOWBALL_014938_s_st	WSCD1	0.0294171	-1.23758	12	53261282	53260855
SNOWBALL_042859_st	PRRC2B	0.0295268	-1.23788	1	305424187	305424388
SNOWBALL_004817_st	IL-1beta	0.0295961	-1.23399	3	45185630	45185849
SNOWBALL_014250_st	CDR2L	0.0295984	-1.22193	12	6257790	6256908
SNOWBALL_015547_st	SZRD1	0.0296231	-1.20768	13	97331853	97331396
SNOWBALL_010525_st	LOC100620772	0.0296467	-1.26349	7	122049211	122048702
SNOWBALL_021976_s_st	LOC100524904	0.0296479	1.55709	13	168412481	168412275
SNOWBALL_018751_s_st	TRIM23	0.0297361	1.55991	16	47384218	47384090
SNOWBALL_024349_s_st	RPH3A	0.0298359	-1.27687	14	41337946	41337707
SNOWBALL_016739_st	RASAL1	0.0298606	-1.28421	14	41092101	41091763
SNOWBALL_046547_st	FAM78A	0.0298727	-1.26641	1	305284362	305284939
SNOWBALL_004703_st	LOC100519135	0.029934	-1.26577	3	41301184	41301026
SNOWBALL_039951_st	NAT8L	0.0299388	-1.28909	8	454465	454669
SNOWBALL_031348_st		0.0299524	1.40837	2	43799194	43800070
SNOWBALL_030137_st	CREBRF	0.0299688	1.50726	16	55462105	55461273
SNOWBALL_009212_st	RNF138	0.0300033	1.27717	6	108630734	108631083
SNOWBALL_034820_st	SRSF2	0.0301696	1.20586	12	4654301	4655096
SNOWBALL_020920_s_st	EMSP1	0.0302328	-1.23228	6	51489299	51488847
SNOWBALL_030627_st	LOC100522115	0.0303093	-1.21234		97086507	97085657
SNOWBALL_025342_st	GRAMD3	0.0304065	1.47533	2	134840841	134839188
SNOWBALL_008624_st	LOC100426914	0.030487	1.23617	6	150990829	150991025
SNOWBALL_030811_st	SKI	0.0304931	-1.24588
SNOWBALL_028256_st	FAM122B	0.0305009	1.18371		126460764	126461635
SNOWBALL_022069_st	LOC100739860	0.0305521	-1.27253	6	83598744	83599959
SNOWBALL_029475_st	DOC2B	0.0305835	-1.23888	1	313450834	313451628
SNOWBALL_019751_st	HOXA13	0.0306224	-1.28168	18	50006727	50007372
SNOWBALL_037842_st	CHD9	0.030643	1.31805
SNOWBALL_037283_st	ZBTB17	0.0306815	-1.26325		10179	9793
SNOWBALL_034888_st	LOC100514278	0.0306929	1.5361	2	118924484	118924080
SNOWBALL_032601_st	MARK4	0.0307588	-1.22095		25198	25524
SNOWBALL_027954_st	SUCO	0.0307598	1.4311	9	126603757	126604463
SNOWBALL_034092_st	PEX5	0.0309087	-1.23317	5	65955390	65955955
SNOWBALL_035270_st	PTPN4	0.0309349	1.62025	15	36458536	36459202
SNOWBALL_024187_st	PPM1F	0.031084	-1.24602	14	53502497	53503583
SNOWBALL_030501_st	IPMK	0.031125	1.41521	14	100989660	100988782
SNOWBALL_036984_st	LOC100520520	0.0311982	-1.22969
SNOWBALL_045637_st	LOC102158777	0.0312291	-1.26892		35245	34971
SNOWBALL_045395_st	ATRNL1	0.0312489	1.31647	14	137377681	137376990
SNOWBALL_035997_st	CACNA1E	0.0313524	-1.26577	9	135108530	135107778
SNOWBALL_011174_st	MOK	0.0314758	-1.19013	7	129582406	129582666
SNOWBALL_017091_st	METTL10	0.0314908	1.26806	14	145686873	145686459
SNOWBALL_044737_st		0.0315927	-1.1851
SNOWBALL_044970_st	NFE2L1	0.0316272	-1.20982	12	24032980	24032655
SNOWBALL_026960_s_st	NOP58	0.0316671	2.09561	15	117379865	117380364
SNOWBALL_004231_st	GNA12	0.0316851	-1.22227	3	2017812	2018382
SNOWBALL_040101_st	AFG3L2	0.0317334	-1.20615	6	90831248	90831387
SNOWBALL_002675_st	LOC100514810	0.0317478	1.17722	1	118496605	118496089
SNOWBALL_027388_st	CSNK1G1	0.0317482	1.27645		26492	27198
SNOWBALL_016867_s_st	FAM213A	0.0317782	1.19221	14	88877836	88878595
SNOWBALL_012986_x_st		0.0317937	1.4002
SNOWBALL_025125_s_st	LOC100624673	0.0318745	1.42576	2	56337952	56339798
SNOWBALL_036470_st	NOL4	0.0319058	1.54077	6	109982084	109981502
SNOWBALL_047103_st	LOC100627731	0.0319911	1.58796	10	24681089	24681659
SNOWBALL_013835_st	SIAH3	0.0320759	-1.21251	11	22077984	22078655
SNOWBALL_043049_st	GRK5	0.0320768	-1.18918	14	140874299	140873432
SNOWBALL_012230_st	FAM181B	0.0321738	-1.21295	9	18785260	18783983
SNOWBALL_002133_st	LOC100737874	0.0322059	-1.21965	1	16905094	16904678
SNOWBALL_042004_st	LOC692833	0.032333	-1.17156	3	44507262	44507000
SNOWBALL_047259_st	AURKAIP1	0.0323437	-1.28648
SNOWBALL_022501_s_st	zinc transporter	0.0323449	1.3189	9	144672832	144673502
SNOWBALL_016168_st	TMEM39A	0.0324257	1.21594	13	150072134	150071653
SNOWBALL_028760_st	LOC100737465	0.0324467	-1.25349	2	4332216	4332607
SNOWBALL_000578_s_st	ATP5E	0.0324558	1.41767	17	66541210	66541057
SNOWBALL_042789_st	TMEM229B	0.0324755	-1.21924	7	97494025	97493296
SNOWBALL_022930_s_st	SPATA20	0.0324778	-1.29618	12	26915539	26915902
SNOWBALL_045348_st	ODZ1	0.0325423	1.35537		116721351	116720574
SNOWBALL_022295_st	TSFM	0.0326117	-1.22854		2985	2846
SNOWBALL_025661_st	LOC100625091	0.0326522	-1.31786		64075	64584
SNOWBALL_034051_st	VAMP1	0.0327642	-1.38735	5	66648440	66649061
SNOWBALL_020064_st	SMS	0.0327647	1.28217	11	64227651	64229169
SNOWBALL_012070_s_st	LOC100513556	0.0328463	-1.25766	9	3992340	3991929
SNOWBALL_020365_st	LOC100519937	0.0328859	1.26952		93693103	93692774
SNOWBALL_047155_st	CELSR3	0.032946	-1.23709	13	34633398	34633986
SNOWBALL_041131_st	LANCL1	0.0330099	1.35791
SNOWBALL_009264_st	HOOK1	0.0330569	1.34352	6	140117264	140117539
SNOWBALL_022863_st	TRPC4	0.0330692	-1.28828	11	13276144	13275420
SNOWBALL_021815_s_st	LOC396781	0.0331356	-1.20051		1885	2188
SNOWBALL_029079_st		0.03325	1.35617		21763	22628
SNOWBALL_017109_s_st	TAF5	0.0332541	1.29701		33257	33576
SNOWBALL_032833_st	BTBD17	0.0332967	-1.19068	12	6739638	6740003
SNOWBALL_044459_st	DIDO1	0.0333134	-1.25349
SNOWBALL_028138_st	LOC100512382	0.0335446	1.60384	18	27744918	27744336
SNOWBALL_027758_st	GFM1	0.0335949	1.35801	13	106748283	106748915
SNOWBALL_006715_st	CDPF1	0.0336423	-1.2064	5	497145	496546
SNOWBALL_031650_st	ITGB2	0.0337505	-1.23832	13	217445217	217444722
SNOWBALL_006232_s_st	GBP1	0.0337832	1.65505	4	139666121	139667274
SNOWBALL_018395_s_st	RIF1	0.0338224	1.30674	15	157054673	157053142
SNOWBALL_043131_st	CACNG4	0.0339178	-1.26321	12	13822690	13823272
SNOWBALL_011336_st	N4BP2	0.0339186	1.46916	8	32903262	32905638
SNOWBALL_004397_st	SH2B2	0.0339371	-1.22704	3	9467362	9466624
SNOWBALL_029162_st	TOX3	0.0339965	1.35669	6	29419072	29419887
SNOWBALL_036250_st	LOC102163702	0.0342445	1.36197		85907	86534
SNOWBALL_040067_st		0.0342452	-1.26046	17	54160866	54159964
SNOWBALL_031009_st	CAMKK1	0.0342757	-1.23167	12	51737471	51737180
SNOWBALL_029052_st	LOC100519831	0.0342781	1.4999	3	107051412	107050627
SNOWBALL_031315_st	MGC157332	0.0342813	1.5131	2	37565858	37565274
SNOWBALL_035280_st	LOC100451473	0.0343432	1.1785	14	14442482	14441932
SNOWBALL_033410_st		0.0343634	2.03829		127669794	127669180
SNOWBALL_023895_st	LOC102164492	0.0343931	1.2652	15	106056957	106057104
SNOWBALL_025977_st	EP400	0.0343992	-1.1849	14	24819271	24818884
SNOWBALL_015026_st	TP53	0.0344913	-1.33401	12	55234049	55234668
SNOWBALL_032973_st	AKT2	0.034537	-1.19486	6	44332094	44332975
SNOWBALL_034640_st	KMT2C	0.0345489	1.24472	18	5586049	5586942
SNOWBALL_038338_st		0.0345729	-1.20139		8929	8377
SNOWBALL_037816_st	LOC100620852	0.0346372	-1.20686		52134	52557
SNOWBALL_046296_st	LOC100505562	0.0346488	1.293		6362	5763
SNOWBALL_038908_st		0.034757	1.56435
SNOWBALL_047568_st	CHD9	0.0347628	1.23978	9	7810998	7810473
SNOWBALL_024617_st	RNLS	0.035022	1.21327	14	109303135	109302824
SNOWBALL_011803_st	SMARCA5	0.0350268	1.36896	8	89379897	89379271
SNOWBALL_015785_st		0.0350733	-1.22918	13	131977030	131976851
SNOWBALL_029293_st	SSH2	0.0351241	-1.18912	12	47871709	47870823
SNOWBALL_023847_st	ACVR1	0.0351429	1.30521	15	71682741	71681434
SNOWBALL_028235_st	ZBTB11	0.0351834	1.49222	13	166939514	166940331
SNOWBALL_002070_st	RGS17	0.0352612	1.28069	1	15680873	15681110
SNOWBALL_043268_st		0.0353009	-1.22518		27340	27623
SNOWBALL_015402_st	C13H3orf62	0.0353137	1.24689	13	35079472	35079038
SNOWBALL_009461_st	PXDC1	0.0354335	-1.30995	7	2294747	2294001
SNOWBALL_039033_st	WNT2B	0.0355104	-1.16117	4	117974538	117974788
SNOWBALL_029624_st	KCNMB3	0.0355318	1.33674	13	126397063	126396585
SNOWBALL_032570_st	KIF3A	0.035543	1.73119	2	140470094	140469517
SNOWBALL_047495_st	LOC100739860	0.0355985	-1.22927	6	83593214	83593357
SNOWBALL_005670_st	STK3	0.0356221	1.36237	4	41328695	41329251
SNOWBALL_041873_st		0.0356914	-1.29433	9	782055	781482
SNOWBALL_034665_st		0.0357043	-1.17337	6	12431603	12432153
SNOWBALL_030490_st	LOC100623336	0.0357425	-1.20274		96276	96128
SNOWBALL_044509_st	LOC100623151	0.0357669	-1.22723		19302	19210
SNOWBALL_019018_s_st	AGPAT6	0.0357672	-1.27851	17	12156601	12157103
SNOWBALL_028504_st	MICAL2	0.0357824	-1.18453
SNOWBALL_006407_s_st		0.0357877	-1.24558
SNOWBALL_011299_st	ZBTB49	0.035809	-1.20993	8	5804841	5805950
SNOWBALL_003405_st	PTGES	0.0358476	-1.19044	1	303780525	303779651
SNOWBALL_026289_st	MED28	0.0359663	1.25618	8	12429679	12430973
SNOWBALL_020904_st	MBP	0.0359951	-1.23803	1	163201508	163200172
SNOWBALL_003276_st	SNAPC1	0.0359953	1.40237	1	212218363	212218808
SNOWBALL_034788_st	LOC100623151	0.0360403	-1.22397		9829	9643
SNOWBALL_015636_s_st	TMF1	0.0360825	1.38718	13	55555065	55553860
SNOWBALL_035206_st	AEBP2	0.036117	1.6929	5	56913494	56912848
SNOWBALL_012021_st	GVIN1	0.0361635	1.55279	9	3718221	3720968
SNOWBALL_000337_st	ANXA11	0.0362594	-1.23386	14	88477647	88478030
SNOWBALL_021412_s_st	LOC102166116	0.036272	-1.22221		10692	10573
SNOWBALL_000822_s_st	OSGIN2	0.0362801	1.42424	4	51352656	51351622
SNOWBALL_012285_st	RPS3	0.0363058	-1.22367	11	39391640	39391009
SNOWBALL_004222_st	LOC100336169	0.0363094	-1.23055	1	307656515	307656373
SNOWBALL_029734_st	HSDL1	0.0363173	-1.17787	6	5082905	5082043
SNOWBALL_003260_st	COPS2	0.036382	1.44953	1	136392702	136392883
SNOWBALL_027793_st	CD99L2	0.0363859	-1.22241		140071642	140072480
SNOWBALL_037724_st	ZBTB10	0.036406	1.48339	4	61301534	61302483
SNOWBALL_017974_s_st	CLK1	0.0365547	1.53853	15	115721723	115722080
SNOWBALL_025648_s_st	PDHA1	0.036597	1.22881	11	37258717	37257326
SNOWBALL_027495_st		0.0365992	1.3204	2	27628554	27627878
SNOWBALL_002129_st	LOC102157824	0.036605	1.22206	1	18690599	18690779
SNOWBALL_034505_st	LOC100626340	0.0366379	-1.28852		11463	11238
SNOWBALL_028232_st	CUL5	0.0366644	1.34624	9	40580426	40580887
SNOWBALL_042469_st	SNRNP40	0.0367567	-1.18426	6	81545818	81546189
SNOWBALL_020879_st	MT-CO3	0.0368178	1.03287		9800	10583
SNOWBALL_004508_s_st	VKORC1L1	0.0369097	1.24733	3	16945406	16945225
SNOWBALL_041250_st	LOC102163478	0.0369355	1.15579	7	132049527	132049384
SNOWBALL_017408_s_st	NRG3	0.0369424	1.20674	14	91106736	91107248
SNOWBALL_000990_st	SIGLEC10	0.0371089	-1.2802	6	51715777	51715388
SNOWBALL_044174_st	IscW_ISCW003248	0.0371495	-1.20745
SNOWBALL_024828_s_st	GSTO1	0.0372476	-1.29689	14	125175445	125175740
SNOWBALL_022361_st	TMEM56	0.0372861	1.66942	4	134019092	134020577
SNOWBALL_033926_st	LOC100521662	0.037292	-1.23533		28298	29144
SNOWBALL_000135_st	TBKBP1	0.0374049	-1.23347	12	23840030	23841512
SNOWBALL_029100_st		0.0374192	1.2341	6	81392391	81391796
SNOWBALL_034232_st	LOC100524596	0.0374405	1.5077	18	16050992	16050739
SNOWBALL_011190_st	LOC102164234	0.0374442	-1.33993	7	132478462	132478340
SNOWBALL_008667_st	ANKRD13C	0.037449	1.28468	6	132184831	132185309
SNOWBALL_012918_st	LOC102162520	0.0374708	-1.21609	9	150691866	150691636
SNOWBALL_018778_st	LOC100515933	0.0374848	1.47633	16	51356234	51356751
SNOWBALL_016519_s_st	NOS1	0.0376862	-1.15679	14	37464304	37464501
SNOWBALL_002769_st	LOC100739780	0.0377026	-1.26951	1	160243531	160244492
SNOWBALL_029351_st		0.0377607	-1.24091	3	4373538	4372963
SNOWBALL_013479_st	FAM188A	0.0378839	1.21911	10	50757131	50757900
SNOWBALL_028406_st	ERRFI1	0.0379082	-1.23459	6	62968102	62967921
SNOWBALL_017905_s_st	OLA1	0.0379513	1.30909	15	89392469	89391951
SNOWBALL_004071_st	LOC100513390	0.0379731	-1.27475	1	264458736	264459695
SNOWBALL_016700_s_st	MMAB	0.0379921	-1.24395	14	43886786	43887205
SNOWBALL_032812_st	RASGRP1	0.0379993	1.53819	1	148271558	148270921
SNOWBALL_010343_st	LOC102161387	0.038042	1.51	7	94031222	94030920
SNOWBALL_010426_st	alpha-1 antiproteinase, antitrypsin	0.0380592	-1.21747	7	122558971	122558342
SNOWBALL_037255_st	BAZ2B	0.0381984	1.25569
SNOWBALL_040578_st	WAS	0.0382065	-1.23786
SNOWBALL_020872_st	MT-ND5	0.0382098	1.05971		12935	14755
SNOWBALL_005116_st	SMC6	0.0382185	1.37652	3	128316889	128317399
SNOWBALL_010694_st	WDR25	0.0382348	-1.28346	7	128709342	128710160
SNOWBALL_020321_st	LOC100525798	0.0382534	1.45644		66688394	66689815
SNOWBALL_018007_st	GULP1	0.0383169	1.39533	15	103668101	103668868
SNOWBALL_042393_st		0.0383749	-1.2229		48272	47924
SNOWBALL_036517_st	VASH1	0.0384006	-1.30339	7	105975539	105975708
SNOWBALL_035943_st	LOC100522219	0.0384188	1.70135	15	114829069	114829726
SNOWBALL_030968_st	LOC100623211	0.0384804	-1.33176		6090	5636
SNOWBALL_004188_x_st	TUBB4B	0.0384885	-1.42903	1	314136269	314136379
SNOWBALL_034260_st	USP1	0.0385035	1.49529		10762	11481
SNOWBALL_030113_st	LOC102162495	0.0385444	1.58518	1	23000475	22999713
SNOWBALL_021493_s_st	A130050O07Rik	0.0385451	1.53607	10	26476070	26474794
SNOWBALL_008964_st	LOC100513741	0.0385732	1.54265	6	56868566	56867533
SNOWBALL_020705_st	PDZD4	0.0386317	-1.25909		142111140	142109535
SNOWBALL_013955_st	GPR180	0.0386418	1.4272	11	69828450	69828081
SNOWBALL_008785_st	LOC100513362	0.0386513	1.25364	6	56813825	56812089
SNOWBALL_037340_st	LRRC47	0.0386636	-1.23732	6	59999803	59999537
SNOWBALL_032624_st	FGF12	0.0387126	1.47712	13	138685563	138684701
SNOWBALL_009846_st	KCNK16	0.0387271	-1.2266	7	39818087	39817873
SNOWBALL_013889_st	SPRYD7	0.0387301	1.37355	11	18207766	18208204
SNOWBALL_012813_st	KRIT1	0.0387518	1.45238	9	78874612	78874132
SNOWBALL_024973_st	LRRC27	0.038776	-1.20154	14	152485317	152485684
SNOWBALL_003250_st	RAB11A	0.0388409	1.40795	1	181485341	181485144
SNOWBALL_022822_st	TRDMT1	0.0389104	1.27826		2966	2621
SNOWBALL_021724_s_st	CCNB1IP1	0.0389549	1.23307	7	83585501	83585649
SNOWBALL_047488_st	LPCAT3	0.0390024	-1.23345	5	66182247	66181910
SNOWBALL_030638_st	LOC100505491	0.0390349	1.55911	8	88832285	88833165
SNOWBALL_044718_st	CLVS2	0.0390803	1.46822	1	43912993	43912420
SNOWBALL_037576_st	TNNT2	0.0391707	-1.23454	10	28173141	28173034
SNOWBALL_009976_st	DAXX	0.0392063	-1.20726	7	34183491	34182656
SNOWBALL_030039_st	RHBDL3	0.0392312	-1.19975	12	44388214	44387597
SNOWBALL_027441_st	LOC102166872	0.0392601	1.41231		119359	118695
SNOWBALL_028941_st	LOC100627015	0.0394057	1.2674	8	11290098	11289467
SNOWBALL_012768_st	MTERF	0.0394455	1.59056	9	78584390	78583231
SNOWBALL_021599_st	BST2	0.0394565	-1.29594	3	100332125	100331758
SNOWBALL_018996_st	PCM1	0.0394785	1.41558	17	6277904	6277561
SNOWBALL_041956_st		0.0395031	1.33984	14	121338177	121338828
SNOWBALL_019820_st	TSPAN12	0.0395805	1.74971	18	27715879	27716480
SNOWBALL_018290_st	Sus scrofa S-antigen	0.0395903	-1.22038	15	147580684	147580465
SNOWBALL_028986_st	RASSF8	0.0396813	1.53558	5	51471887	51471012
SNOWBALL_024770_st	C14H10orf84	0.0396931	1.43746	14	139882312	139880728
SNOWBALL_016806_st	LGALS8	0.0397563	1.33559	14	58846091	58845862
SNOWBALL_015487_st	TTC14	0.0398142	1.4446	13	127824480	127825400
SNOWBALL_003565_st	TMEFF1	0.0398202	1.33435	1	270669532	270670310
SNOWBALL_012002_st	NRIP3	0.0398835	-1.2542	9	532638	532811
SNOWBALL_022866_st	CASP10	0.0398966	1.22214	15	116154399	116154892
SNOWBALL_044953_st	IMPAD1	0.0400437	1.41895	4	82132282	82131321
SNOWBALL_007679_st	CERK	0.0401433	-1.19241	5	342866	343024
SNOWBALL_017415_st	LOC102164887	0.0401974	-1.35834	14	96055216	96054626
SNOWBALL_033190_st	LOC102158955	0.0402301	-1.27713	3	120018126	120017429
SNOWBALL_022465_st	COX7A1	0.0402397	-1.48975	6	40921515	40921405
SNOWBALL_047130_st	PTPN4	0.0402473	1.26696	15	36454619	36455159
SNOWBALL_043577_st	ERP44	0.0402559	1.34557	1	270077057	270076401
SNOWBALL_039440_st	VWA5B1	0.040307	-1.19927	6	72761763	72762264
SNOWBALL_043013_st	BCHE	0.0403213	1.66762	13	113467258	113466748
SNOWBALL_008808_st	SLC44A5	0.0403361	1.39225	6	127567733	127568102
SNOWBALL_020499_st	HPRT1	0.0403553	1.23478		25411	25077
SNOWBALL_027025_s_st	CNIH	0.0403632	1.85868		239329	240361
SNOWBALL_005075_st	ZNF316	0.0404173	-1.22763	3	144272793	144272914
SNOWBALL_024486_s_st	LRRTM3	0.0404217	1.42683	14	76236579	76238751
SNOWBALL_033741_st	LOC100737097	0.0404286	-1.25547	6	45810753	45810932
SNOWBALL_046311_st	CALN1	0.0405165	-1.29307	3	15714130	15714817
SNOWBALL_033983_st	NUP210	0.0405357	-1.18618	13	78704021	78704868
SNOWBALL_012448_st	C9H11orf65	0.0405544	1.19595	9	40976258	40976058
SNOWBALL_023798_st	DOK5	0.0405872	-1.25953	17	62312391	62312154
SNOWBALL_007189_st	RECQL	0.0406037	1.45407	5	55271191	55271571
SNOWBALL_027206_st	GTF2A1	0.0407121	1.46224	7	109962207	109961334
SNOWBALL_021190_s_st	LOC789206	0.0407628	-1.28042		2	75
SNOWBALL_034401_st	TBC1D13	0.0408038	-1.24959	1	303167418	303168218
SNOWBALL_017962_st	CLK1	0.040808	1.52715	15	115721723	115722090
SNOWBALL_035196_st	CBS	0.040831	-1.22211
SNOWBALL_014402_x_st	CHL1	0.0408634	-1.22156
SNOWBALL_002596_st	SIGLEC15	0.040967	-1.19879	1	105543764	105544145
SNOWBALL_007447_st	TP23	0.0409863	-1.2301	5	63818387	63819280
SNOWBALL_021651_s_st	DIMT1	0.0410114	1.27719		80466	81159
SNOWBALL_020833_st	ACSL4	0.0410487	1.37449		105409755	105409221
SNOWBALL_026231_st	SUV420H1	0.04105	1.22507	2	3330932	3332604
SNOWBALL_006774_st	LOC100737177	0.0411067	-1.21108	5	3766732	3766181
SNOWBALL_035188_st	RECK	0.0411475	1.43683	1	264673554	264672934
SNOWBALL_018391_st	LOC102162293	0.0411679	-1.1787	15	156622028	156623020
SNOWBALL_022190_st	LOC100621841	0.0412543	1.30031		94996	95159
SNOWBALL_035827_st	TET1	0.0412548	1.50922	4	137555310	137556175
SNOWBALL_032680_st	RAB11A	0.0412764	1.53994	1	181460609	181460071
SNOWBALL_020185_st	CCDC22	0.0413616	-1.22354		48151396	48151813
SNOWBALL_031746_st	PLCB1	0.0414024	1.51251	17	19949031	19949829
SNOWBALL_038787_st		0.0414031	1.44207	8	88830248	88830809
SNOWBALL_012162_st	NUMA1	0.0414049	-1.2081	9	7364764	7361399
SNOWBALL_042191_st		0.041458	-1.22809
SNOWBALL_028824_st	FNIP1	0.0414686	1.64519	2	139277360	139276505
SNOWBALL_016181_st	LOC100737392	0.0415575	1.31259	13	195205225	195205005
SNOWBALL_018840_st	CWC27	0.0416169	1.4444	16	46875167	46875589
SNOWBALL_027195_st	DPPA5	0.0417132	1.40762	13	168471975	168471516
SNOWBALL_042792_st		0.041736	-1.17747	4	141537557	141537870
SNOWBALL_000864_s_st	sugar efflux transporter	0.0417409	-1.2444	4	103446096	103445705
SNOWBALL_033709_st	LOC100517583	0.0417784	1.29951		37168	36490
SNOWBALL_010291_st	LOC100156469	0.0418112	-1.1902	7	80100049	80100304
SNOWBALL_011652_st	PDE5	0.0419549	1.36513	8	111948599	111949188
SNOWBALL_011072_st	SNORD113	0.0419704	-1.25826	7	132118227	132118156
SNOWBALL_035743_st	LOXL2	0.0420646	-1.23687	14	8406647	8406317
SNOWBALL_010167_st	LOC100520849	0.0420702	1.42764		1653	1821
SNOWBALL_047076_st		0.0422113	-1.22431	1	281751268	281751936
SNOWBALL_031194_st		0.0422799	1.46669		11307	10542
SNOWBALL_016999_st	METTL10	0.0424469	1.32172	9	84607842	84607408
SNOWBALL_017432_s_st	VPS26A	0.0424993	1.6294	14	78245849	78246018
SNOWBALL_000716_st	LOC100524077	0.0425302	1.26106	4	495893	494811
SNOWBALL_042770_st	RAB27B	0.0425565	1.30396	1	114758038	114758657
SNOWBALL_036675_st	P2RY14	0.0426278	1.38692	13	99455582	99455062
SNOWBALL_034474_st	TTC3	0.0426644	1.16479
SNOWBALL_030808_st	ENGASE	0.0426886	-1.19988		67352	67128
SNOWBALL_028825_st	ELAVL4	0.0427394	1.45682
SNOWBALL_005730_s_st	EBAG9	0.0428013	1.51094	4	30229806	30229074
SNOWBALL_047515_st	TULP4	0.0428308	1.21093	1	10565918	10565114
SNOWBALL_027286_st	FAM171B	0.0428671	1.37358	15	101806277	101807045
SNOWBALL_030828_st		0.04294	1.2231	13	148255349	148254835
SNOWBALL_045034_st		0.0429516	-1.23559
SNOWBALL_035820_st	ZSWIM7	0.0429846	-1.22462		12954	12567
SNOWBALL_046149_st	MAPK10	0.0429984	1.28591	8	141728781	141728377
SNOWBALL_018938_st	U6	0.0430104	1.28717		34820	34691
SNOWBALL_029105_st	SSX2IP	0.043027	1.33348	6	119535208	119534625
SNOWBALL_028376_st	LOC100152415	0.0431149	1.56232	11	12280675	12281377
SNOWBALL_035822_st	CLPTM1	0.043118	-1.30098	6	47323538	47323664
SNOWBALL_045579_st		0.0432188	1.37163		13372	12771
SNOWBALL_047230_st	DAB2	0.0432271	1.24432	16	25733459	25732888
SNOWBALL_012394_st	KBTBD3	0.0433587	1.53719	9	39915164	39913553
SNOWBALL_027573_st	OTUD6B	0.043508	1.49176	4	49399388	49398561
SNOWBALL_020884_st	MT-CO1	0.0435807	1.04184		6511	8055
SNOWBALL_009351_st	ALG6	0.0436105	1.49719	6	137379625	137379272
SNOWBALL_029376_st		0.0436764	1.38612	9	69357423	69358154
SNOWBALL_018454_s_st	RIF1	0.0437	1.29503	15	157054673	157051436
SNOWBALL_042211_st	FSTL5	0.0438524	1.65883	8	52895614	52896382
SNOWBALL_036876_st	LOC100737943	0.0438846	1.67593	7	52974039	52973251
SNOWBALL_019861_st	FAM3C	0.0439772	1.57647	18	27214268	27214817
SNOWBALL_029733_st	C13H21orf33	0.0440038	-1.28182	13	216928552	216929245
SNOWBALL_044957_st	SOCS5	0.0440047	1.38569	3	99870180	99869742
SNOWBALL_028647_st	NXN	0.0440498	-1.19378	12	49053378	49053204
SNOWBALL_035561_st	PTPN5	0.0440589	-1.24454	2	43529636	43530550
SNOWBALL_001689_st	DYNLT3	0.0440628	1.39751		37426763	37424939
SNOWBALL_033119_st	LOC100738457	0.0441582	1.21548	2	143707043	143706412
SNOWBALL_017938_st	PRPF40A	0.0442049	1.20987	15	67037480	67036718
SNOWBALL_013777_st	PDS5B	0.0442325	1.44848	11	9041211	9042108
SNOWBALL_028102_st	LOC100620855	0.0442984	-1.19468		58651	57960
SNOWBALL_020274_st	MED30	0.0443096	-1.27798	4	22441437	22441040
SNOWBALL_035089_st	PGPEP1	0.0443461	-1.20135
SNOWBALL_022832_st	UCHL3	0.0444092	1.27982	11	52440548	52440706
SNOWBALL_045815_st	TMEM56	0.044483	1.64755
SNOWBALL_004337_st	TFR2	0.0445301	-1.18166	3	7947415	7947165
SNOWBALL_002742_s_st	CDKN3	0.0445355	1.20987	1	204297426	204297651
SNOWBALL_024482_st	LOC102166637	0.0445713	1.32364	14	77178021	77178685
SNOWBALL_034072_st	LOC100739704	0.044587	-1.1793	10	29081393	29082213
SNOWBALL_005803_s_st	ITLN2	0.044624	-1.20286	4	97617238	97616990
SNOWBALL_032769_st	ZFHX3	0.0446768	1.27476	6	15057194	15056549
SNOWBALL_027653_st	ACO1	0.0446822	-1.21493	10	38219291	38219453
SNOWBALL_029106_st	Zfp317	0.0447644	-1.17598	6	49331251	49331790
SNOWBALL_027803_st	KMT2C	0.0448312	1.57549	18	5586460	5587352
SNOWBALL_022976_st	HAS1	0.0448742	-1.28855	6	51878064	51877028
SNOWBALL_028840_st	PANK1	0.0448975	1.31536	14	110397223	110396497
SNOWBALL_004246_st	INTS1	0.0449228	-1.24186	3	1094459	1094038
SNOWBALL_036923_st	TMTC4	0.0449421	1.2775	11	76624140	76623517
SNOWBALL_025965_st	PDCD1	0.0449537	-1.22399
SNOWBALL_039139_st	CADM2	0.0449822	1.19796	13	180747759	180747403
SNOWBALL_035898_st	UBE2Q2	0.0450084	1.36798		35252	35393
SNOWBALL_036017_st	TMEM170B	0.0450248	1.72471		57456	56729
SNOWBALL_028119_st	CPEB4	0.0451671	1.48929	16	54810363	54809499
SNOWBALL_016559_s_st	ASCC2	0.0452691	1.24722		113514	113296
SNOWBALL_037042_st	CBS	0.0452828	-1.18442
SNOWBALL_042123_st	ATP5G2	0.0452921	-1.18398	5	19407230	19407796
SNOWBALL_022524_st	FABP4	0.0453349	1.25522
SNOWBALL_000916_st	BPIFC	0.0453544	-1.1669	5	12364271	12364871
SNOWBALL_029568_st	LOC100517899	0.0455622	1.2891	7	8169420	8168572
SNOWBALL_014021_st	ANKRD10	0.0455648	1.18038		51323	51001
SNOWBALL_007289_st	LOC100738380	0.0455667	-1.21606	5	33591661	33592061
SNOWBALL_005441_s_st	ROCK2	0.0455818	1.28442	3	134276173	134275917
SNOWBALL_043475_st		0.0455902	-1.17242	5	20581589	20582194
SNOWBALL_024125_st	GLRA3	0.0455967	1.19016	14	16704856	16705080
SNOWBALL_043321_st		0.0456007	1.18197
SNOWBALL_019182_s_st	LOC100524408	0.0457023	-1.17681	17	44242830	44242461
SNOWBALL_026995_st	SNX22	0.0457759	-1.26376		36455	36022
SNOWBALL_031849_st		0.0458023	1.30738	9	125492261	125493062
SNOWBALL_006457_st	S100A14	0.0458195	-1.30809	4	104970175	104969382
SNOWBALL_023553_st	LOC100152657	0.0458242	-1.22906		141515518	141517380
SNOWBALL_032323_st	C2CD3	0.0458368	1.24435	9	9317244	9317032
SNOWBALL_021974_s_st	DIMT1	0.0458372	1.39994		80466	81154
SNOWBALL_032585_st		0.0458879	1.29379	7	69927862	69928401
SNOWBALL_033063_st	LOC100621460	0.0459725	1.3506	9	101924059	101923667
SNOWBALL_023034_st	NOC3L	0.0459812	1.56636	14	115654210	115653999
SNOWBALL_047493_st	SLC22A23	0.0460006	-1.22586	7	2050678	2049874
SNOWBALL_044258_st	TTC33	0.0460581	1.35897		74005	73314
SNOWBALL_012464_st	FAM76B	0.0461588	1.30572	9	31708523	31708222
SNOWBALL_015633_st	TTLL3	0.0461865	-1.20164	13	73179317	73179113
SNOWBALL_015685_st	IFT80	0.0461969	1.3961	13	108474037	108474219
SNOWBALL_001890_s_st	2017-09-06	0.0462207	1.19383		113614040	113614209
SNOWBALL_033598_st	HIPK4	0.0462645	-1.21184	6	44419681	44419052
SNOWBALL_021441_s_st	LOC100624156	0.0462724	-1.31089		6500	6437
SNOWBALL_032586_st	PRPF40A	0.0463441	1.23632	15	67033596	67033000
SNOWBALL_027318_st	KRAS	0.046404	1.40967	5	52268430	52269307
SNOWBALL_024788_st	ATRNL1	0.046416	1.28608	14	136580212	136580509
SNOWBALL_034573_st	LOC100625138	0.0464384	-1.20943	13	218518444	218517570
SNOWBALL_001943_st	MCF2	0.0465025	1.38512		130549988	130549631
SNOWBALL_031134_st		0.0465059	1.26568	12	4701019	4701889
SNOWBALL_028901_st	NBEA	0.0465299	1.50249
SNOWBALL_018122_st	IKZF2	0.0465717	1.33589	15	127687044	127686319
SNOWBALL_022065_st	BCORL1	0.0466071	-1.28324		122380258	122381374
SNOWBALL_031029_st	SGIP1	0.0466104	1.50071		303795	304367
SNOWBALL_034520_st	OBSL1	0.0466171	-1.2283	15	134527214	134527484
SNOWBALL_046814_st	PCSK9	0.0467237	-1.17577	6	145473260	145472759
SNOWBALL_028136_st	ZNF275	0.0467253	-1.3479		141619642	141620362
SNOWBALL_017690_st	LOC100512195	0.0467791	1.4673	15	20055403	20055786
SNOWBALL_001020_s_st	LOC100524940	0.0467793	1.17111	6	139936607	139936092
SNOWBALL_025693_st	ABLIM3	0.0467938	-1.26718	2	157185481	157186531
SNOWBALL_026599_s_st	ATM	0.0468801	1.52007	9	40837268	40837082
SNOWBALL_045669_st	FAM208A	0.0468905	1.37244	13	42363194	42362764
SNOWBALL_045828_st	PRR14L	0.0468923	1.2164	14	51619801	51619228
SNOWBALL_011930_s_st	NDUFC1	0.0470048	1.24061	8	93410330	93410470
SNOWBALL_006904_s_st	SMARCD1	0.0470246	-1.18214	5	16338676	16338215
SNOWBALL_045448_st	FLII	0.0470321	-1.21739
SNOWBALL_047485_st	RASGRP1	0.0470632	1.56411	1	148270281	148270904
SNOWBALL_009493_st	LOC100621603	0.047071	1.1677		11232	10364
SNOWBALL_035424_st	DAGLB	0.047172	-1.21041		3239	3117
SNOWBALL_025036_s_st	LOC100156764	0.0471779	1.42236		10383	10152
SNOWBALL_012612_x_st	Dyak\GE17534	0.0472035	-1.21676	9	66771692	66771955
SNOWBALL_011066_st	U6	0.0472556	2.18364	7	24420281	24420180
SNOWBALL_000731_st	KHDRBS3	0.0472636	1.29674	4	6136149	6135474
SNOWBALL_008438_st	HIF3A	0.0472917	-1.27131	6	47770687	47770904
SNOWBALL_019976_s_st	GLI3	0.0473066	-1.18678	18	57798641	57800967
SNOWBALL_009978_s_st	LOC100738600	0.0473085	-1.22689	7	42232684	42232360
SNOWBALL_028627_st	LSM4	0.0473329	-1.20147	1	120204285	120204450
SNOWBALL_047298_st	C10H1orf115	0.0473419	-1.20702	10	12319301	12318603
SNOWBALL_035332_st	NCAM2	0.0473549	1.37963
SNOWBALL_037697_st	CPNE5	0.047368	-1.33205	7	37314339	37313765
SNOWBALL_012343_st	DCUN1D5	0.0474298	1.26699	9	37622680	37622026
SNOWBALL_002717_st	IFT74	0.0474337	1.32334	1	218535179	218534806
SNOWBALL_014839_st	SGSM2	0.0475014	-1.23281		100269	100021
SNOWBALL_034048_st	ALDH5A1	0.0475329	1.41566	7	20527477	20528276
SNOWBALL_027426_st	LOC100515428	0.0475339	-1.26046	2	70418837	70418368
SNOWBALL_002489_st	PHIP	0.0475975	1.48878		45015	45252
SNOWBALL_036142_st	FZD3	0.0476228	1.5569	14	13544593	13545099
SNOWBALL_022351_st	TIA1	0.0476318	1.34805	3	75512218	75513419
SNOWBALL_021237_s_st	MGST1	0.0476429	1.27102
SNOWBALL_021698_s_st	PLEKHA5	0.0477259	-1.19075		5049	4510
SNOWBALL_044071_st	CCDC132	0.0477531	1.21414	9	79874572	79874698
SNOWBALL_000092_st	CD72	0.0478064	1.21485	1	264076743	264076239
SNOWBALL_035982_st	TTHERM_00875860	0.047831	1.57095	9	140977768	140978415
SNOWBALL_008406_st	CADM4	0.0478497	-1.21895	6	46220093	46219916
SNOWBALL_003023_st	TOMM20L	0.0478658	-1.17549	1	208389338	208389513
SNOWBALL_047556_st	C9H1orf27	0.0479258	1.29917	9	140031293	140032337
SNOWBALL_013926_st	RAB20	0.0479909	-1.20753	11	84681995	84681698
SNOWBALL_032280_st	RGS17	0.0480446	1.51851	1	15691140	15691982
SNOWBALL_046388_st	EHMT1	0.0480655	-1.18424
SNOWBALL_027398_st	HSPA4L	0.0482037	1.42705	8	103900774	103900095
SNOWBALL_032772_st	SLC19A2	0.0482884	1.27073	4	89159751	89160411
SNOWBALL_034212_st	ZNF853	0.0484037	-1.20648
SNOWBALL_029761_st	MRPL41	0.0485153	-1.2169
SNOWBALL_044746_st	CDH9	0.0485401	1.36128	16	14986696	14986417
SNOWBALL_004326_st	LOC100520070	0.0486126	-1.21896	3	9590368	9589778
SNOWBALL_033045_st	SMCHD1	0.0486291	1.52122	6	96724462	96724609
SNOWBALL_016581_st	OAS1	0.0486536	-1.25975	14	41260406	41260898
SNOWBALL_006113_st	LENEP	0.0486731	-1.21563	4	103563180	103562995
SNOWBALL_006710_st	KIAA0930	0.0487396	-1.20711	5	1501914	1502363
SNOWBALL_032337_st	RPS6KA3	0.0488219	1.54135		17721465	17720611
SNOWBALL_042403_st	KCNJ3	0.0488994	1.40367	15	69480298	69480954
SNOWBALL_017151_s_st	TRUB1	0.0489011	1.18835	14	136384531	136384829
SNOWBALL_034261_st		0.0489327	1.30303
SNOWBALL_035095_st	CDK18	0.0490645	-1.27696	9	72447574	72448290
SNOWBALL_016702_s_st	RHBDD3	0.0491228	-1.19074	14	49370281	49369897
SNOWBALL_032616_st	DHX36	0.0491517	1.48616	13	102368286	102367460
SNOWBALL_034055_st		0.0491716	1.25583
SNOWBALL_029478_st	HOXA6	0.0491763	-1.16929	18	50061605	50062209
SNOWBALL_010485_st	SCAPER	0.0492146	1.46563	7	61648307	61648044
SNOWBALL_016473_s_st	VPS37B	0.0492789	-1.22096	14	31681261	31681757
SNOWBALL_038731_st		0.0492954	1.23016	6	108421090	108420455
SNOWBALL_033576_st	FOXO4	0.0493671	-1.29885		64670386	64670528
SNOWBALL_044735_st	ATN1	0.0493742	-1.31526	5	66226463	66226662
SNOWBALL_028010_st	FEM1B	0.0494715	1.62332	1	183931507	183932094
SNOWBALL_023582_s_st	RAI2	0.0494914	-1.18723		15345410	15343806
SNOWBALL_038275_st		0.0495312	-1.18063	12	2635069	2635610
SNOWBALL_025254_st	CDK5RAP2	0.0496386	1.17129	1	292705108	292704547
SNOWBALL_000023_st	MAP3K5	0.0496436	1.35767	1	30861843	30861174
SNOWBALL_035841_st	CNOT6	0.0496937	1.3185	2	79565238	79564732
SNOWBALL_046616_st		0.0497562	-1.21941	5	2813518	2812798
SNOWBALL_023139_s_st	ZAR1	0.0498023	-1.2343	8	40420592	40420955
SNOWBALL_041889_st	HOOK3	0.0498712	1.52721		3994	4585
SNOWBALL_031649_st	DMXL1	0.0499803	1.73659	2	128471602	128472084
SNOWBALL_011561_s_st	CENPC	0.0499909	1.28563	8	69668390	69668232

## Sheet: Supplementary Table 2
Transcriptome profiles of hypothalamus and adrenal gland linked to haplotype related to coping behavior in pigs
Kevin Gley, Eduard Murani, Nares Trakooljul, Manuela Zebunke, Birger Puppe, Klaus Wimmers, Siriluck Ponsuksili
Supplementary Table 2: p-values, fold changes and loci of differentially expressed genes of adrenal gland samples
Probeset	Gene_Symbol	P_Value	Fold_Change	Chromosome	Gene_Start	Gene_Stop
SNOWBALL_014995_st	ATP1B2	2.15977e-05	-4.038	12	55245165	55244958
SNOWBALL_034049_st	ATP1B2	2.96025e-05	-2.80614	12	55241721	55242438
SNOWBALL_024354_s_st	OAS1	0.0248565	-2.06913	14	41258545	41258842
SNOWBALL_006255_st	PTGFRN	0.0307903	-1.79111	4	113712602	113711855
SNOWBALL_039324_st	PRLR	0.0240035	-1.78653	16	21533325	21532710
SNOWBALL_021095_s_st	SEPW1	0.00213962	-1.68953	6	49004606	49004982
SNOWBALL_043306_st	SFRP1	0.0290483	-1.66834	17	11793166	11792636
SNOWBALL_030195_st	PRLR	0.00980555	-1.65061	16	21531864	21531017
SNOWBALL_012793_st	FMO1	0.00384773	-1.60903	9	70170926	70171701
SNOWBALL_016707_st	KCNK1	0.0347037	-1.58262	14	61443762	61442863
SNOWBALL_016793_st	OAS2	0.0450285	-1.57578	14	41207715	41208299
SNOWBALL_016763_s_st	C1orf57	0.0255259	-1.54314		25313	24914
SNOWBALL_000241_st	CISH	0.0276861	-1.53917	13	36358294	36358516
SNOWBALL_018145_st	PRKAG3	0.0453074	-1.52416	15	133802494	133802899
SNOWBALL_001523_s_st	CXCL2	0.010867	-1.51397	8	74311250	74311988
SNOWBALL_023693_s_st	MYL9	0.0104719	-1.49043	17	45271226	45272064
SNOWBALL_023273_st	TNC	0.0407391	-1.48095	1	286782248	286780837
SNOWBALL_004183_s_st	TNC	0.0327463	-1.47343	1	286605046	286604324
SNOWBALL_004062_s_st	TNC	0.03243	-1.47257	1	286782248	286780837
SNOWBALL_014730_st	ALOXE3	0.000360848	-1.45647	12	55792961	55792751
SNOWBALL_024154_st	LOC100154344	0.0492903	-1.44952	14	54676550	54675957
SNOWBALL_019195_s_st	MYL9	0.0280177	-1.44258	17	45271226	45272002
SNOWBALL_028930_st		0.00628306	-1.43653
SNOWBALL_018190_st	INO80D	0.000165163	-1.43352	15	120894217	120893468
SNOWBALL_000385_st	PRLR	0.0324197	-1.42479	16	21540861	21539826
SNOWBALL_014882_st	SNORD65	0.00623023	-1.41687	12	62259726	62259654
SNOWBALL_032634_s_st	UNC5C	0.0289361	-1.40927		15148	14539
SNOWBALL_042576_st	SEZ6L	0.0107227	-1.40818	14	46881411	46881610
SNOWBALL_023436_st	LOC100514024	0.0158819	-1.40453	X	57675061	57674550
SNOWBALL_035530_st	TMEM47	0.0420833	-1.39563	X	33948720	33948035
SNOWBALL_034009_st	ADRA2A	0.030193	-1.39371	14	132405824	132406608
SNOWBALL_001977_st	NSDHL	0.025492	-1.3884	X	141382981	141383148
SNOWBALL_025839_st	HERPUD1	0.0319466	-1.37801		3761	4112
SNOWBALL_041072_st	C17orf76	0.0451021	-1.378	12	62257731	62258371
SNOWBALL_024316_s_st	MMAB	0.0111757	-1.37775	14	43886786	43888028
SNOWBALL_022962_st	CD209	0.0466872	-1.36479	2	71931257	71931692
SNOWBALL_020623_st	AFF2	0.0391148	-1.36415	X	142093435	142093227
SNOWBALL_024656_s_st	LOC100157009	0.00567178	-1.36166	14	97446474	97445097
SNOWBALL_026957_st	ECM1	0.0289317	-1.35427	4	107906252	107905877
SNOWBALL_011400_st	LOC100512846	0.0269209	-1.35097	8	33122687	33123230
SNOWBALL_024118_st	LOC100155807	0.017208	-1.34962		92289	91824
SNOWBALL_006474_st	FRRS1	0.0320359	-1.34491	4	129893647	129893846
SNOWBALL_011356_st	LOC100512846	0.0304135	-1.34453	8	33118236	33118769
SNOWBALL_037643_st	SYN2	0.0347349	-1.33062	13	75403209	75405141
SNOWBALL_011604_x_st	LOC284408	0.00657511	-1.32597	14	36186124	36186352
SNOWBALL_019947_s_st	SNORA21	0.0421261	-1.32534		10012	10148
SNOWBALL_018042_st	RFTN2	0.0410771	-1.32241	15	112631206	112631082
SNOWBALL_002047_st	AGPAT4	0.0471847	-1.31964	1	8331071	8330552
SNOWBALL_020254_st	UXT	0.000718866	-1.31963	X	47294866	47295142
SNOWBALL_047565_st	NID1	0.0044945	-1.31908
SNOWBALL_035616_st	BNIP2	0.0155155	-1.31788	1	124282467	124283279
SNOWBALL_014733_st	MPDU1	0.00440169	-1.31676	12	55292071	55291369
SNOWBALL_028560_st	ADAMTS2	0.0153888	-1.31586	2	81009611	81010450
SNOWBALL_016029_st	ZPLD1	0.0380078	-1.31582	13	166094422	166094192
SNOWBALL_022689_st	LOC396781	0.0260557	-1.31504		2633	2463
SNOWBALL_004606_st	FAM100A	0.0141849	-1.3143	3	38816621	38816830
SNOWBALL_008446_st	GPR77	0.0460594	-1.31301	6	48550461	48551474
SNOWBALL_028292_st	TMEM69	0.0277031	-1.30661
SNOWBALL_030526_st	SMAD2	0.0170845	-1.30347	1	106872194	106871502
SNOWBALL_021714_s_st	LOC100515857	0.0135823	-1.30334		158	59
SNOWBALL_044226_st		0.0212617	-1.30226	4	107907474	107906860
SNOWBALL_007810_x_st		0.00956117	-1.30161
SNOWBALL_016437_st	KDM2B	0.00299642	-1.30138	14	33050379	33049897
SNOWBALL_016832_st	NID1	0.0034643	-1.30127	14	59247994	59247621
SNOWBALL_021400_st	STRA13	0.046622	-1.30123		1878	2017
SNOWBALL_034489_st	LOC100523510	0.00351745	-1.29956	12	49238370	49239204
SNOWBALL_010733_st	FAH	0.0434917	-1.29684	7	54596111	54596338
SNOWBALL_027778_st	NID1	0.00481945	-1.29268	14	59473611	59474488
SNOWBALL_006408_st	PSMD4	0.018078	-1.29183	8	116365622	116365290
SNOWBALL_025915_s_st	SAMM50	0.0270585	-1.2902		1765	1616
SNOWBALL_035304_st	PLEKHA6	0.0300008	-1.28855	9	71199967	71199416
SNOWBALL_037926_st	ARL10	0.0132302	-1.28644	2	83151160	83150367
SNOWBALL_020115_s_st	TMEM47	0.00290779	-1.28603	X	33976544	33976089
SNOWBALL_030802_st	CCDC134	0.0127972	-1.28535
SNOWBALL_029983_st	LOC517894	0.0154827	-1.27916	6	51440299	51440735
SNOWBALL_020214_st	LOC100523107	0.00297187	-1.27499	X	50888099	50888939
SNOWBALL_041607_st	LOC100513416	0.00429227	-1.27316	8	78059419	78059691
SNOWBALL_025682_s_st	LOC100515857	0.0345657	-1.27239	12	41126829	41126725
SNOWBALL_009048_x_st	FABP3	0.0161045	-1.2716	6	75997331	75997087
SNOWBALL_036093_st		0.0054612	-1.27057	5	19723332	19724086
SNOWBALL_037116_st	EHD1	0.0491435	-1.27012	2	6452978	6453469
SNOWBALL_006884_st	HOXC4	0.0359228	-1.26986	5	20167539	20167977
SNOWBALL_038697_st	FRAS1	0.0123182	-1.26801	8	78044473	78044319
SNOWBALL_015433_st	SLC26A6	0.0222014	-1.26703	13	34583177	34582925
SNOWBALL_028992_st	SPEN	0.0408215	-1.26631		11455	11618
SNOWBALL_021441_s_st	CD99	0.0147053	-1.26351		6500	6437
SNOWBALL_020666_s_st	WDR44	0.046803	-1.26324
SNOWBALL_001259_st	CSNK2B	0.0295474	-1.26166	7	27467365	27466950
SNOWBALL_028598_st	ADD2	0.0158752	-1.26035	3	75186371	75185727
SNOWBALL_002288_st	HINT3	0.0182967	-1.26032	1	40795801	40795314
SNOWBALL_047646_st	SPTBN1	0.0123223	-1.25823
SNOWBALL_020598_st	TMSB15A	0.0104895	-1.25817	X	97685214	97684765
SNOWBALL_005362_st	VAMP5	0.000807054	-1.25682	3	62041030	62041587
SNOWBALL_011939_st	PIGY	0.0019164	-1.25671	8	139942256	139943042
SNOWBALL_021685_st	LOC338799	0.0448688	-1.25538	14	32699602	32700058
SNOWBALL_025485_st	HDHD3	0.0394845	-1.25439		1	467
SNOWBALL_022947_s_st	LOC100522323	0.047627	-1.25393	6	75997231	75996716
SNOWBALL_030887_st	LOC100336737	0.00906878	-1.2538
SNOWBALL_034767_st	RPN2	0.0158237	-1.25331		32292	32994
SNOWBALL_031390_st	LOC100138354	0.0467046	-1.24848	8	108198187	108197537
SNOWBALL_014745_st	PITPNM3	0.0484613	-1.2482	12	52892518	52892823
SNOWBALL_008448_st	C19orf54	0.00835904	-1.24612	6	44648401	44648040
SNOWBALL_001260_st	CSNK2B	0.0333395	-1.24573	1	270851543	270852078
SNOWBALL_022426_s_st	PGS1	0.00132625	-1.24507		1	160
SNOWBALL_047244_st	MOSC1	0.0376917	-1.2438	10	12258666	12257866
SNOWBALL_030350_st	GTF3C4	0.00698341	-1.2436	1	306507664	306506827
SNOWBALL_018984_st	PDGFRL	0.0466943	-1.2416	17	5798898	5798384
SNOWBALL_001526_st	FRAS1	0.0344139	-1.24103	8	78156077	78156424
SNOWBALL_026002_s_st	COG7	0.0127945	-1.24048	10	225460	225651
SNOWBALL_012488_st	APOA1	0.0269265	-1.24047	9	49289382	49288634
SNOWBALL_003762_st	FURINPCSK6	0.00121362	-1.24039	1	311409465	311409657
SNOWBALL_019147_s_st	LOC100512637	0.0282993	-1.23946	17	37466465	37466310
SNOWBALL_046057_st		0.0107346	-1.23827	1	38223312	38223831
SNOWBALL_012221_st	PPME1	0.0487697	-1.23821	9	9401246	9401346
SNOWBALL_019611_st		0.0149365	-1.23709
SNOWBALL_004170_x_st	SNORA21	0.0417457	-1.23706	1	299757130	299756995
SNOWBALL_047512_st	LOC480487	0.0271193	-1.23651
SNOWBALL_024327_st	LOC100156249	0.0376216	-1.23584	14	43069465	43069814
SNOWBALL_003488_st	LOC100510998	0.0480861	-1.23572	1	293511495	293511618
SNOWBALL_029039_st	SLC12A7	0.0177654	-1.23422
SNOWBALL_021310_st	STX5	0.0456637	-1.23413	2	8313008	8313748
SNOWBALL_017349_s_st	DDIT4	0.0155179	-1.23236	14	81124714	81125385
SNOWBALL_003899_st	LOC100152144	0.0090125	-1.23208	1	311427647	311427446
SNOWBALL_013365_st	FABP3	0.0129344	-1.23121	10	29949235	29948832
SNOWBALL_027410_st	LOC100523510	0.00804589	-1.231	12	49239685	49238802
SNOWBALL_024245_st	SMTN	0.0320803	-1.23094	14	51000718	51001235
SNOWBALL_011241_st	CINP	0.034645	-1.23028	7	129477113	129476635
SNOWBALL_005245_st	RETSAT	0.0475093	-1.22999	3	62309587	62308873
SNOWBALL_021725_st	LOC100521082	0.0458129	-1.2284	3	48017390	48017077
SNOWBALL_001248_s_st	BAT3	0.0328948	-1.22794	7	27485972	27486168
SNOWBALL_047332_st	LRRC1	0.0153355	-1.22711	7	31303212	31302686
SNOWBALL_025138_st	LOC100156774	0.0158016	-1.22641	11	66609169	66609827
SNOWBALL_026110_st	HDAC6	0.0284698	-1.22571	X	47882792	47883202
SNOWBALL_029462_st	LOC100522782	0.0456452	-1.22484	1	302294955	302294110
SNOWBALL_023683_s_st	RBL1	0.035092	-1.22299	17	45697574	45697371
SNOWBALL_029914_st	C11orf80	0.0140307	-1.22241	2	4640748	4640597
SNOWBALL_012591_st	FGL2	0.0323123	-1.22207	9	113115799	113115091
SNOWBALL_042895_st	CITED2	0.00356368	-1.22203	1	28295028	28295769
SNOWBALL_033995_st	ACVR1B	0.0221946	-1.22193	5	17936391	17937034
SNOWBALL_017015_st	GOT1	0.0274843	-1.22099	14	120054836	120054033
SNOWBALL_019520_s_st	RBPJL	0.0270503	-1.22002	17	53289493	53288951
SNOWBALL_020779_s_st	SLC25A5	0.0160458	-1.21964	X	113744961	113744467
SNOWBALL_002013_s_st	SMOC2	0.0179979	-1.21925	1	1980122	1980437
SNOWBALL_041305_st		0.0326834	-1.2185	18	50138342	50138816
SNOWBALL_006790_st	H1F0	0.00628596	-1.21617	5	7440247	7439811
SNOWBALL_011563_st	FRAS1	0.0305532	-1.21594	8	78202204	78202799
SNOWBALL_042446_st	RTN3	0.0155653	-1.21587	1	10419776	10420849
SNOWBALL_025992_s_st	POR	0.0305439	-1.21575		54731	55079
SNOWBALL_029044_st	BCL2L1	0.036237	-1.21534	17	40206821	40206149
SNOWBALL_004588_st	NFATC2IP	0.0222914	-1.21474	3	18796381	18796777
SNOWBALL_029924_st	KCTD7	0.018003	-1.2137	3	16635380	16634782
SNOWBALL_027899_st	DRG2	0.015638	-1.21178
SNOWBALL_025640_st	ALAS1	0.0196893	-1.2096	5	79564497	79563138
SNOWBALL_037327_st	PPME1	0.017756	-1.20949	9	9432261	9432394
SNOWBALL_000723_st	NIBP	0.00706011	-1.20897	4	2677403	2677568
SNOWBALL_027600_st	IKZF4	0.0376487	-1.20883		10528	10217
SNOWBALL_047209_st	LOC100514317	0.0136178	-1.2088	12	26603353	26603718
SNOWBALL_023667_st	IFT52	0.00594551	-1.20852	17	51686729	51687268
SNOWBALL_016407_st	BCL7A	0.0109709	-1.20828	14	32472608	32472074
SNOWBALL_040029_st	LOC100524619	0.0156463	-1.20792	4	73904705	73905044
SNOWBALL_000472_s_st	ZNF217	0.0228232	-1.20757	17	61286509	61284292
SNOWBALL_018405_s_st	LOC100517129	0.0241578	-1.20756	15	145105118	145104843
SNOWBALL_014665_st	LOC100524170	0.045294	-1.20727	12	25537016	25536531
SNOWBALL_032974_st	MPRIP	0.00679806	-1.20651
SNOWBALL_020428_st	SNORA31	0.033101	-1.20586	X	41392007	41391882
SNOWBALL_026566_st	NLE1	0.0350433	-1.20573	12	41555176	41555516
SNOWBALL_034381_st	SEMA4B	0.0203844	-1.2055
SNOWBALL_019215_st	RPLP1	0.0290594	-1.20533	17	36406872	36406532
SNOWBALL_014218_st	SLC39A11	0.0451758	-1.20515		29033	28419
SNOWBALL_036661_st	RPL19	0.0139749	-1.20409	1	301679741	301679987
SNOWBALL_018083_st	C2orf47	0.00821006	-1.20388	15	114853595	114854039
SNOWBALL_003742_st	MED27	0.0208832	-1.20383	1	305734239	305733695
SNOWBALL_003795_st	C9orf9	0.0461318	-1.20299	1	306787998	306788313
SNOWBALL_024823_st	SORCS1	0.0333349	-1.20281	14	128359504	128358766
SNOWBALL_006126_st	CD247	0.0287919	-1.20198	4	91259144	91260277
SNOWBALL_000495_st	C17H20orf32	0.00762554	-1.20109	17	64141684	64142562
SNOWBALL_034401_st	TBC1D13	0.00296214	-1.19999	1	303167418	303168218
SNOWBALL_009070_st	SRM	0.0377367	-1.19994	6	65158642	65158869
SNOWBALL_037401_st	LOC100521485	0.0214936	-1.19842	X	126855972	126855595
SNOWBALL_018453_s_st	NGEF	0.0165219	-1.19824	15	147345182	147344986
SNOWBALL_018584_st	LOC100512375	0.038073	-1.19823
SNOWBALL_009227_st	GPATCH3	0.0294159	-1.19779	6	77780826	77780076
SNOWBALL_005322_s_st	LOC100513402	0.012675	-1.1974	3	71836654	71837270
SNOWBALL_009540_s_st	DTNBP1	0.0303242	-1.1963	7	12191837	12191535
SNOWBALL_043052_st	SFPQ	0.00899774	-1.19591
SNOWBALL_012780_st	SLC37A4	0.0480212	-1.19583	9	51283292	51282725
SNOWBALL_025584_st	HSF2BP	0.0390147	-1.19581	13	216792559	216791873
SNOWBALL_028301_st		0.0212232	-1.19491	4	77206979	77207692
SNOWBALL_037110_st		0.0310982	-1.19449	13	217191447	217191761
SNOWBALL_041027_st	NUAK1	0.0371015	-1.19434	5	14287195	14287645
SNOWBALL_019312_s_st	TP53INP2	0.0264264	-1.19344	17	43304589	43304879
SNOWBALL_045038_st	C7H6orf153	0.000126868	-1.19312	8	130649406	130649214
SNOWBALL_003192_st	LOC100513705	0.0275464	-1.19271	1	180825450	180825239
SNOWBALL_001877_st	RPL39	0.026309	-1.19239	3	26904718	26905030
SNOWBALL_024273_s_st	LOC100520699	0.0418285	-1.19229	14	49688221	49688677
SNOWBALL_028395_st	LOC100060829	0.0124519	-1.19209	X	127500445	127499573
SNOWBALL_001874_st	RPL39	0.00982677	-1.19178	3	26904704	26904862
SNOWBALL_013231_st	COG7	0.0156679	-1.1916	10	171630	171996
SNOWBALL_025732_s_st	POLR2G	0.000763347	-1.19128	2	8349851	8349632
SNOWBALL_020973_s_st	IGFBP2	0.0444749	-1.19061		46047	45713
SNOWBALL_032603_st	LOC100520603	0.0109606	-1.19035	2	103687401	103686847
SNOWBALL_028621_st	ILDR2	0.0463502	-1.18985		14102	14919
SNOWBALL_038511_st		0.00224668	-1.18971
SNOWBALL_025166_st	MCM3	0.047719	-1.18966	7	52536255	52535548
SNOWBALL_003803_st	DNAJB5	0.0349786	-1.18932	1	263322598	263323202
SNOWBALL_007384_st	SPRYD4	0.00360733	-1.18926	5	23350723	23351250
SNOWBALL_028309_st	DNAJB5	0.0261046	-1.18915	1	263324085	263324767
SNOWBALL_030980_st	CADM3	0.0275313	-1.18882	4	99225438	99224862
SNOWBALL_045235_st	N4BP3	0.0365292	-1.18866	2	82034122	82034658
SNOWBALL_028108_st	SRXN1	0.0355132	-1.18852	17	39335435	39336302
SNOWBALL_016234_st	CDK20	0.0363926	-1.18811	14	145524	145166
SNOWBALL_026486_s_st	POLR2G	0.0251412	-1.18799	2	8349851	8349630
SNOWBALL_006711_st	TRMU	0.00109219	-1.18745	5	571761	571288
SNOWBALL_019980_s_st	CHPF2	0.0124479	-1.18732	18	6286790	6286673
SNOWBALL_019721_st	C7orf49	0.000731051	-1.18721	18	14939842	14940095
SNOWBALL_044003_st		0.0396959	-1.18709	5	66374958	66374074
SNOWBALL_036948_s_st	CBG07214	0.0328974	-1.18677	12	21048527	21048293
SNOWBALL_007949_st	KIAA0895L	0.0442445	-1.18616	6	25113312	25112701
SNOWBALL_013875_st	TSC22D1	0.00595668	-1.18582	11	22824083	22824628
SNOWBALL_038660_st	LOC100056880	0.0437623	-1.18579	13	20375923	20376800
SNOWBALL_031022_st	C14H11orf51	0.0489377	-1.1853	9	7450821	7450024
SNOWBALL_013616_st	GATA3	0.0277112	-1.18485	10	69583317	69583033
SNOWBALL_014571_st	ACSF2	0.016863	-1.18362	12	26840096	26840259
SNOWBALL_029200_st	LOC100520622	0.00908223	-1.18361	7	80364784	80364351
SNOWBALL_000473_st	ZNF217	0.0350182	-1.18352	17	61299080	61298394
SNOWBALL_004668_st	MALL	0.0202237	-1.18352		36328	36133
SNOWBALL_044847_st	MDFI	0.00438425	-1.18159	10	63253164	63252799
SNOWBALL_004648_st	UXS1	0.00972266	-1.18124	3	51083329	51082779
SNOWBALL_010494_st	MRPL52	0.0268912	-1.18116	7	81427279	81426707
SNOWBALL_004267_st	PMS2	0.0129103	-1.18093	3	5196463	5197300
SNOWBALL_034150_st	TAL1	0.0252245	-1.18079		28376	27668
SNOWBALL_001525_st	FRAS1	0.0235255	-1.17941	8	78125359	78125627
SNOWBALL_004322_st	PRKRIP1	0.00836501	-1.17886	3	9547561	9548050
SNOWBALL_021875_s_st	FOXK2	0.0419032	-1.17853	12	175569	176867
SNOWBALL_019891_st	CCM2	0.0254067	-1.17765	18	55227777	55227254
SNOWBALL_012249_st	LIPT2	0.00314299	-1.17721	9	10001267	10001715
SNOWBALL_016287_st	SLC25A37	0.0206965	-1.17676	14	8694633	8695155
SNOWBALL_000438_st	BCAS4	0.0246959	-1.17622	17	58743776	58744300
SNOWBALL_027912_st	ROBO4	0.0478136	-1.17609	9	57599611	57599263
SNOWBALL_002166_st	CITED2	0.0136157	-1.17573	1	28295773	28296594
SNOWBALL_017180_s_st	GALNT2	0.0461093	-1.17572	14	64775381	64775222
SNOWBALL_008406_st	CADM4	0.0420598	-1.17559	6	46220093	46219916
SNOWBALL_013369_st	C9orf3	0.0118676	-1.17524	10	31339797	31339510
SNOWBALL_004395_st	C7orf47	0.0252326	-1.17356	3	7608406	7608049
SNOWBALL_047400_st		0.00549867	-1.17343
SNOWBALL_022451_st	C21H14orf109	0.00924587	-1.17294	15	147048103	147049915
SNOWBALL_019492_st	SRC	0.0198982	-1.17208	17	45933236	45933392
SNOWBALL_007170_st	LPCAT3	0.00424718	-1.17202	5	66144018	66144170
SNOWBALL_012903_st	SNORD74	0.0221361	-1.17194	9	127783479	127783402
SNOWBALL_034094_st		0.00794092	-1.1712
SNOWBALL_018631_st	UBL5	0.00985915	-1.17099	16	34160860	34160639
SNOWBALL_040143_st	LRRC61	0.0433284	-1.17083		273063	273535
SNOWBALL_020011_s_st	C7orf11	0.00855709	-1.17056	18	59576649	59577360
SNOWBALL_034121_st	DERL2	0.0220537	-1.17032	6	45400729	45400638
SNOWBALL_046700_st	NFIX	0.0269949	-1.16997	2	66323773	66323287
SNOWBALL_013396_st	ENHO	0.0200935	-1.16969	10	36432927	36433157
SNOWBALL_015251_st	KBTBD5	0.0189637	-1.16966	13	28870403	28871563
SNOWBALL_017370_s_st	TRIM8	0.0403053	-1.16918	14	123505073	123505682
SNOWBALL_025694_st	KDELR2	0.00813719	-1.16914		16041	17352
SNOWBALL_007781_st	BID	0.0351261	-1.16872	5	72119198	72118709
SNOWBALL_004677_st	TBL3	0.0146132	-1.16845		519	400
SNOWBALL_029259_st	IFT172	0.047318	-1.16829	3	118761874	118761741
SNOWBALL_027514_st	PTDSS2	0.0263489	-1.16799
SNOWBALL_030941_st	CNR2	0.0424777	-1.16753	6	75364690	75365177
SNOWBALL_017032_st	LOC100516700	0.021648	-1.16711	14	144080025	144080482
SNOWBALL_024262_s_st	SF3A1	0.0412195	-1.1663	14	50400570	50400016
SNOWBALL_009984_s_st	LOC100154713	0.0344886	-1.16606	7	43714054	43714579
SNOWBALL_034718_st	GGA3	0.0217742	-1.16565	12	6034857	6033998
SNOWBALL_015441_st	IP6K2	0.0322975	-1.16367	13	34647537	34647034
SNOWBALL_026274_st	SSBP4	0.0240343	-1.16305		1399	1150
SNOWBALL_005870_st	EFNA1	0.0246739	-1.1629	4	103450037	103449318
SNOWBALL_026999_s_st	MRPS15	0.0284343	-1.1629		18693	18498
SNOWBALL_003218_st	GLIS3	0.0353584	-1.16263	1	243619077	243617932
SNOWBALL_016804_s_st	LOC100156312	0.0284767	-1.1626	14	54899187	54899797
SNOWBALL_017127_s_st	RHOBTB1	0.0498293	-1.16249	14	69442149	69441944
SNOWBALL_000611_st	ARL2	0.0395251	-1.16175	2	6290472	6290009
SNOWBALL_007425_st	PTMS	0.016032	-1.16174	5	66372066	66371522
SNOWBALL_024069_st	LOC100521156	0.0498702	-1.16063	14	29961472	29960775
SNOWBALL_026042_s_st	MICPUN_62319	0.0156419	-1.15974
SNOWBALL_034569_s_st	MYO1C	0.0303736	-1.15955	12	49786536	49785777
SNOWBALL_009592_x_st	HIST1H2BF	0.0335527	-1.15917	7	23110662	23111040
SNOWBALL_034959_st	LSM14B	0.0308734	-1.15902	17	69083007	69083493
SNOWBALL_001294_st	SKIV2L	0.0497323	-1.15901	7	27756045	27755562
SNOWBALL_037278_st	NUMBL	0.0320095	-1.15875	6	44748364	44748954
SNOWBALL_020498_s_st	MAMLD1	0.0266416	-1.15864	X	139813988	139815696
SNOWBALL_006175_st	SCNM1	0.0215008	-1.15858	3	3976770	3976440
SNOWBALL_023783_st	LOC100524594	0.0231558	-1.15854	17	30296357	30296967
SNOWBALL_046307_st	LOC100433751	0.000649703	-1.15848	7	39210917	39211164
SNOWBALL_033137_st	RPL28	0.0239758	-1.15808
SNOWBALL_037465_st	TP53INP2	0.0100162	-1.15803	17	43306551	43308418
SNOWBALL_005563_st	CHRAC1	0.0311501	-1.15722	4	2426982	2427473
SNOWBALL_002758_st	GNG2	0.00671249	-1.15706	1	201894362	201893785
SNOWBALL_010888_s_st	LOC100511762	0.00875463	-1.15657	7	102112157	102112005
SNOWBALL_043944_st	PKP1	0.0389396	-1.15644	10	28143443	28143672
SNOWBALL_023309_s_st	USF1	0.0376007	-1.15592	4	97373580	97373127
SNOWBALL_030789_st	LOC100520804	0.0345406	-1.15571	12	60116222	60115941
SNOWBALL_011990_st	EIF3F	0.0446897	-1.15565	9	1743539	1743294
SNOWBALL_025356_st	LOC100511658	0.0303978	-1.15561	13	30992716	30991120
SNOWBALL_010277_st	EVL	0.0259172	-1.1548		19610	19440
SNOWBALL_034431_st	WSCD1	0.0177014	-1.15448	12	53135349	53134826
SNOWBALL_021711_st	PSMA7	0.0435204	-1.15439	17	69079298	69079528
SNOWBALL_033893_st	PEX5	0.0180366	-1.15429	5	65955966	65956815
SNOWBALL_022975_st	HNRNPAB	0.0110827	-1.15333	7	65651333	65650620
SNOWBALL_025043_st	LOC100518219	0.0237852	-1.15242		34985	34771
SNOWBALL_019717_st	CHCHD3	0.0108731	-1.15163	18	17410221	17410932
SNOWBALL_021815_s_st	LOC396781	0.0175807	-1.15111		1885	2188
SNOWBALL_007997_st	RPS26	0.0337013	-1.15109	6	17781822	17781544
SNOWBALL_047251_st	SNRNP35	0.00575974	-1.1501	14	31167364	31166843
SNOWBALL_027569_st	PSME3	0.00446403	-1.14982	12	20243546	20242903
SNOWBALL_042330_st	GBGT1	0.0423157	-1.14977
SNOWBALL_021406_st	BLCAP	0.0143355	-1.14953	17	46050014	46048972
SNOWBALL_019548_st	NEURL2	0.0304064	-1.14942	17	53728410	53727887
SNOWBALL_027392_st	ADRM1	0.0146449	-1.14926
SNOWBALL_021546_s_st	SSR3	0.0318345	-1.14876	13	104484608	104484380
SNOWBALL_007062_st	ACVR1B	0.0160611	-1.1486	5	17920245	17920495
SNOWBALL_033287_st	LOC100525237	0.0436106	-1.14856	8	88943538	88944295
SNOWBALL_035547_st	GRIN1	0.00360121	-1.14802		22758	22915
SNOWBALL_010276_st	DCAF11	0.00395748	-1.14735	7	80451765	80451364
SNOWBALL_016017_st	PDIA5	0.048375	-1.14706	13	146843711	146843482
SNOWBALL_009423_st	LOC100515664	0.0113235	-1.14696	6	42799360	42799443
SNOWBALL_000612_s_st	ARL2	0.0184984	-1.14599	2	6295170	6294701
SNOWBALL_008236_st	MMP23B	0.0242578	-1.14496	6	58233625	58233834
SNOWBALL_016840_st	TXNRD2	0.048654	-1.14443	14	54992601	54992384
SNOWBALL_006774_st	LOC100525697	0.0448453	-1.14368	5	3766732	3766181
SNOWBALL_015040_st	DULLARD	0.0410447	-1.14354	3	139875069	139874423
SNOWBALL_006206_st	BCL2L15	0.0435912	-1.14318	4	116885710	116886073
SNOWBALL_015568_s_st	LOC100526138	0.0165598	-1.14314	13	85853274	85853011
SNOWBALL_007453_st	CCND2	0.0390231	-1.14298	5	68315045	68314683
SNOWBALL_009554_st	DTNBP1	0.0412038	-1.14277	7	12191837	12191457
SNOWBALL_001475_s_st	NFKBIA	0.0457118	-1.14276	7	69420271	69420851
SNOWBALL_018676_st	PPAP2A	0.0420475	-1.14272	16	36818520	36818049
SNOWBALL_009169_s_st	LOC100525407	0.0407789	-1.14265	6	152701201	152701877
SNOWBALL_019392_x_st	LOC100523291	0.0471352	-1.14255	17	53390044	53389925
SNOWBALL_008492_st	PNKP	0.0447758	-1.14242	6	50608120	50607813
SNOWBALL_034478_st	SPEN	0.0266436	-1.14236		11736	11620
SNOWBALL_040731_st	UBFD1	0.0469256	-1.14204	10	73915	73171
SNOWBALL_018177_st	FAM119A	0.0319611	-1.14197	15	122372513	122372913
SNOWBALL_006985_st	TARBP2	0.0280922	-1.14167	5	19159021	19159472
SNOWBALL_002311_st	LOC100511846	0.0469177	-1.14112	1	59303644	59303290
SNOWBALL_024259_s_st	LOC100153629	0.0249832	-1.141	14	50441574	50441290
SNOWBALL_000686_st	RPIA	0.00840002	-1.14079	3	59834996	59834026
SNOWBALL_022298_st		0.023156	-1.14058	7	26835297	26835043
SNOWBALL_036578_st	GSG1L	0.0383745	-1.13944		7175	7284
SNOWBALL_006035_st	RGS20	0.0368393	-1.1393	4	84218234	84217996
SNOWBALL_003919_s_st	7SK	0.0335057	-1.13895	1	179991401	179991734
SNOWBALL_023493_st	CITED1	0.0439305	-1.13806	X	65892282	65891928
SNOWBALL_035077_st	SNF8	0.0439234	-1.1375	12	25098702	25098453
SNOWBALL_037142_st	LOC100524026	0.0203673	-1.13732	6	50792322	50791823
SNOWBALL_016047_st	TNK2	0.0280602	-1.13695	13	143663070	143664418
SNOWBALL_015729_st	LOC100522573	0.00649577	-1.13685	13	97892755	97892318
SNOWBALL_032951_st	LOC100063334	0.0444786	-1.13636		98524	98822
SNOWBALL_027604_st	PB103351.00.0	0.0367686	-1.13632
SNOWBALL_042608_st	P311	0.0386444	-1.13591	2	122392965	122393186
SNOWBALL_014150_st	FAM100B	0.0397027	-1.13562	12	5108050	5107712
SNOWBALL_042602_s_st	SRF	0.0185891	-1.13541	7	43723770	43724043
SNOWBALL_001445_s_st	RING1	0.0451298	-1.13481	7	29749653	29749257
SNOWBALL_009904_s_st	LOC100153412	0.0458099	-1.13477	7	36098873	36099030
SNOWBALL_009995_st	MRPL14	0.0138178	-1.13455	7	44942957	44942292
SNOWBALL_008278_s_st	PPP1R15A	0.0266685	-1.13445	6	49921013	49921994
SNOWBALL_008467_st	LOC100513094	0.0104813	-1.13431	5	69729782	69730274
SNOWBALL_044162_st	DIDO1	0.0367984	-1.13273
SNOWBALL_026485_st	POLR2H	0.0144395	-1.13231	13	131744142	131744923
SNOWBALL_045084_st		0.0366072	-1.1312
SNOWBALL_020103_st	ELK1	0.015363	-1.13101	X	47318041	47318511
SNOWBALL_006850_st	LOC100520786	0.0232405	-1.13088	5	6580352	6579626
SNOWBALL_036960_st	RNPS1	0.0330537	-1.12935	3	42519782	42520050
SNOWBALL_000649_st	HK3	0.00669354	-1.12815	2	82668760	82669063
SNOWBALL_016462_st	TMEM120B	0.0151149	-1.12799	14	32762230	32762067
SNOWBALL_028708_st	HSCB	0.00479122	-1.12739
SNOWBALL_037323_st	LRRC47	0.0440706	-1.12711	6	59998035	59997645
SNOWBALL_034948_st	LOC100521864	0.0375917	-1.12679	13	11778615	11779383
SNOWBALL_009651_st	LOC100507680	0.0399659	-1.12611	7	24686217	24685941
SNOWBALL_033196_st	TMBIM1	0.0351293	-1.12603
SNOWBALL_005438_st	VOLCADRAFT_98375	0.0404874	-1.1259	3	62761466	62761236
SNOWBALL_010147_s_st	LOC100156164	0.0344781	-1.12586	7	86158803	86159502
SNOWBALL_021768_s_st	HDAC6	0.0407499	-1.1253	X	47882792	47883202
SNOWBALL_000799_st	CU462936.1	0.0260582	-1.12469	4	34641574	34641414
SNOWBALL_009761_s_st	HIST1H2BF	0.0163696	-1.12441	7	22052936	22052556
SNOWBALL_013512_st	BAG1	0.0121468	-1.12353	10	37496832	37497472
SNOWBALL_019615_st	EPHA1	0.0270262	-1.12295	18	7090036	7090443
SNOWBALL_024248_st	HSBP1P	0.0418003	-1.12283	14	50806656	50806222
SNOWBALL_036910_st	BCL2L2	0.0484205	-1.12258	7	80975118	80974363
SNOWBALL_009615_st	LOC100152878	0.0447611	-1.1222	7	21771011	21771402
SNOWBALL_014105_st	PCID2	0.0480915	-1.12208	11	86193804	86194261
SNOWBALL_005258_st	PDIA6	0.0197964	-1.12192	3	134582175	134581676
SNOWBALL_015579_st	ARL6IP5	0.0467007	-1.12108	13	55667886	55668827
SNOWBALL_012741_s_st	LOC100514174	0.0491311	-1.12091	9	59056184	59056852
SNOWBALL_015769_st	LONP1	0.0176866	-1.12038	13	100568852	100569157
SNOWBALL_024862_st	LOC100153420	0.0229015	-1.12008	14	123298552	123296895
SNOWBALL_010809_st	OSGEP	0.0385907	-1.12004	7	83482520	83482804
SNOWBALL_012877_s_st	SNORD14	0.0194148	-1.11989	9	55306522	55306607
SNOWBALL_034400_st	C24H18orf8	0.0282137	-1.1197	6	100946887	100946757
SNOWBALL_037577_st	NRXN2	0.0491363	-1.11957	2	6684782	6685339
SNOWBALL_005121_st	CGREF1	0.0451678	-1.1192	3	119017738	119018084
SNOWBALL_010027_st	ZNF76	0.00267508	-1.11857		63618	63215
SNOWBALL_011328_st	LOC100522448	0.0147916	-1.11853	8	3851110	3851257
SNOWBALL_025594_s_st	LOC100072699	0.0426146	-1.11842		6110	6346
SNOWBALL_047422_st	AURKB	0.0213513	-1.11756	12	55888415	55888227
SNOWBALL_013670_st	TAF3	0.0291964	-1.1175	10	69671334	69669507
SNOWBALL_019308_s_st	RALY	0.0256553	-1.11728	17	42871315	42870966
SNOWBALL_023489_st	LOC100154211	0.0211654	-1.1164	X	67541452	67542239
SNOWBALL_024899_s_st	DNMBP	0.0181737	-1.11606	14	120566875	120564864
SNOWBALL_024070_st	LOC100521156	0.0442235	-1.11523	14	29960547	29962706
SNOWBALL_019711_st	PODXL	0.0288575	-1.11508	18	18570937	18571383
SNOWBALL_025089_st	NISCH	0.0324397	-1.11503	13	37836473	37837911
SNOWBALL_022388_s_st	JMJD6	0.0295144	-1.11496	12	4666391	4666793
SNOWBALL_008203_st	COX6B	0.0291706	-1.11444	6	28712719	28712964
SNOWBALL_023440_st	FGD1	0.0496923	-1.1143	X	53050276	53048406
SNOWBALL_033229_st	C1orf109	0.0363347	-1.11356
SNOWBALL_026085_st	STAT5B	0.00515794	-1.11336	12	20863051	20864443
SNOWBALL_025045_st	SEC61A1	0.0428647	-1.11277	13	79737761	79735855
SNOWBALL_000215_st	FXR2	0.0339882	-1.11249	12	55287604	55288304
SNOWBALL_006695_st	KCNA3	0.012364	-1.11216	4	119861464	119862900
SNOWBALL_003622_s_st	EDF1	0.0334549	-1.11183	1	313804983	313805192
SNOWBALL_014857_x_st	7SK	0.0486728	-1.11175	12	52566296	52565962
SNOWBALL_019374_st	TP53RK	0.0260749	-1.11159	17	54612184	54612825
SNOWBALL_011509_st	TMEM192	0.0271244	-1.11149	8	45934771	45935040
SNOWBALL_019730_st	CNOT4	0.013456	-1.11099	18	14762982	14762482
SNOWBALL_011492_st	C4orf46	0.0321328	-1.11044	8	50010187	50009426
SNOWBALL_029452_st	C9orf25	0.0397418	-1.11035	10	36587846	36588749
SNOWBALL_014021_st	ANKRD10	0.0356968	-1.11016		51323	51001
SNOWBALL_020517_st	VMA21	0.0352716	-1.11006	X	140506891	140507200
SNOWBALL_010525_st	FAM181A	0.0136681	-1.11001	7	122049211	122048702
SNOWBALL_014287_st	STAT5B	0.0179243	-1.10981	12	20853120	20853327
SNOWBALL_007935_st	NUTF2	0.0246337	-1.10977	3	100941030	100941858
SNOWBALL_019350_st	SNORD56	0.0221816	-1.10968		21473	21403
SNOWBALL_012764_st	YBX1	0.0463909	-1.10917	9	77753053	77752565
SNOWBALL_017292_s_st	PCGF6	0.0411866	-1.1086	14	124210092	124209976
SNOWBALL_035194_st	KCNQ4	0.0349115	-1.10834	6	157394300	157393718
SNOWBALL_024034_st	LOC100152603	0.0201055	-1.10776	15	148163354	148164560
SNOWBALL_023473_st	CKB	0.0327408	-1.10756	X	85563480	85563204
SNOWBALL_042384_st	LOC100521578	0.0256267	-1.10645	12	22094621	22094199
SNOWBALL_014065_s_st	ABCC4	0.0205638	-1.10607	11	71084220	71084471
SNOWBALL_011277_st	ADRA2C	0.0118755	-1.10594	8	2049023	2050084
SNOWBALL_037658_st	DDB_G0292728	0.0368327	-1.1058
SNOWBALL_014551_st	ANKFN1	0.0471532	-1.1058	12	33619382	33619599
SNOWBALL_024326_s_st	LOC100517241	0.0394931	-1.10566	14	43091988	43092231
SNOWBALL_005435_st	CEP68	0.0442051	-1.10526	3	80726549	80725029
SNOWBALL_015865_st	ZBTB11	0.0311845	-1.10403	13	166903054	166902791
SNOWBALL_011059_st	RCOR1	0.0183024	-1.10375	7	129069005	129068604
SNOWBALL_018639_st	LOC100525437	0.0377322	-1.10357	16	31468904	31468422
SNOWBALL_008849_st	KLHL14	0.037873	-1.10184	6	109333938	109334203
SNOWBALL_010641_st	ZXDC	0.031111	-1.10174	7	58671600	58672504
SNOWBALL_009885_st	AURKAIP1	0.0239562	-1.10111	7	38043803	38043452
SNOWBALL_015955_st	CASR	0.0469336	-1.10106	13	147909443	147907932
SNOWBALL_045631_st	PCDH17	0.0475188	-1.10095	11	32000018	31999402
SNOWBALL_005154_st	IAH1	0.03224	-1.10087	3	135122950	135122405
SNOWBALL_014062_st	MCF2L	0.0457185	-1.10029	11	86239818	86239591
SNOWBALL_021405_s_st	SAP18	0.0379902	-1.09906	11	432941	433165
SNOWBALL_024360_s_st	RBM19	0.0470264	-1.09905	14	40660876	40662086
SNOWBALL_000572_st	TH1L	0.0279305	-1.09826	17	66510940	66511330
SNOWBALL_021158_st	RNF114	0.0362157	-1.09812		16966	17557
SNOWBALL_040044_st	FADD	0.0409385	-1.09746	2	1389141	1389396
SNOWBALL_013935_s_st	U3	0.0318371	-1.09716	12	35847557	35847771
SNOWBALL_024095_st	CHFR	0.0187285	-1.09709	14	24083038	24084094
SNOWBALL_012396_st	LOC100517177	0.0378021	-1.097	9	30423476	30423983
SNOWBALL_035408_st		0.0219537	-1.09597	2	6298678	6298143
SNOWBALL_000808_st	ZNF706	0.045375	-1.09539	4	92006513	92005806
SNOWBALL_043097_st	ADAMTS10	0.0169521	-1.09475	2	71100955	71101303
SNOWBALL_025360_s_st	COPS6	0.0327465	-1.09431
SNOWBALL_012914_st	C1orf133	0.0392741	-1.09327	9	145782487	145782652
SNOWBALL_008748_st	C1orf123	0.0491143	-1.09326	6	146681918	146682171
SNOWBALL_012278_st	RNF169	0.0187437	-1.09098	9	10125321	10124135
SNOWBALL_027255_st	LOC100516918	0.0228926	-1.0905	7	58549513	58550423
SNOWBALL_018242_st	Gm8437	0.0262662	-1.09038	15	140261171	140261557
SNOWBALL_014560_s_st	DYNLL2	0.00930925	-1.08945	12	35385265	35384891
SNOWBALL_013136_st	STX6	0.0468519	-1.08913	9	134616716	134616428
SNOWBALL_012957_st	ACBD6	0.0313488	-1.08892	9	133933413	133932886
SNOWBALL_024156_st	LOC100152722	0.0408138	-1.08789	14	54596951	54596123
SNOWBALL_030127_st	RAB5B	0.0371997	-1.08712		39951	39088
SNOWBALL_041348_st		0.0412411	-1.08588	3	135130455	135129765
SNOWBALL_022891_s_st	TCF7L2	0.0413146	-1.08465	14	134586800	134587028
SNOWBALL_000772_st	NDUFB9	0.0481245	-1.08424	4	15762075	15761858
SNOWBALL_016169_st	BOC	0.0431424	-1.08354	13	156229360	156229052
SNOWBALL_003992_s_st	PAPP-A	0.00856617	-1.0833	1	287937242	287937841
SNOWBALL_042985_st	SYT9	0.0472723	-1.08159	9	2676017	2675467
SNOWBALL_009147_x_st	7SK	0.00860199	-1.07742		5751	5421
SNOWBALL_018206_s_st	EEF1B2	0.0325451	-1.07602	15	121000560	121000985
SNOWBALL_006171_st	GPR88	0.0369861	-1.07496	4	129214011	129213508
SNOWBALL_015301_x_st	RPSA	0.0460618	-1.07109	6	113006401	113007090
SNOWBALL_009539_st	CCDC90A	0.0469778	-1.07056	7	10575927	10575389
SNOWBALL_002514_s_st	LOC100523414	0.0348306	-1.06742	1	110083268	110083684
SNOWBALL_017303_st	PAF1	0.0414874	-1.05967	14	143696769	143697340
SNOWBALL_021235_s_st	CYP11A1	0.0361814	-1.05205		159210	158827
SNOWBALL_009043_s_st	SNORD33	0.0288381	1.03758		11146	11229
SNOWBALL_042486_st		0.0287805	1.07401		114079	114283
SNOWBALL_004394_st	ZNF394	0.02821	1.07697	3	6623088	6623654
SNOWBALL_034130_st	KDELR2	0.0464458	1.09076		7816	8239
SNOWBALL_004573_st	BCL7C	0.0320092	1.09271	3	17953589	17953333
SNOWBALL_039975_st	ACIN1	0.0405575	1.09346	7	81324871	81325192
SNOWBALL_004769_st	HBZ	0.049329	1.09415	3	40947251	40947482
SNOWBALL_040076_st	KPNA6	0.0435058	1.09534	6	82765202	82765597
SNOWBALL_047153_st	AIM1L	0.0457224	1.10062
SNOWBALL_004613_s_st	INPP4A	0.049866	1.10328	3	58266259	58265953
SNOWBALL_044573_st	TADA2B	0.040308	1.10336	8	3391222	3391783
SNOWBALL_002525_st	RPL32P3	0.0180106	1.10576	1	94701576	94701191
SNOWBALL_018281_st	U1	0.0464582	1.10806	15	93363412	93363574
SNOWBALL_045511_st	BCL11A	0.0161059	1.10816
SNOWBALL_029745_st	IPPK	0.0314676	1.11018	3	43494557	43493911
SNOWBALL_017254_st	SGMS1	0.0444459	1.1104	14	108073530	108072681
SNOWBALL_030850_st	TMCO7	0.0441795	1.11181		4885	4828
SNOWBALL_044712_st		0.0362494	1.11191	8	145226635	145227203
SNOWBALL_037472_st	LOC100511267	0.0464928	1.11215	6	124829200	124828728
SNOWBALL_024036_st	USP40	0.00974916	1.11443	15	148206017	148205495
SNOWBALL_022413_s_st	DNAJA3	0.0330506	1.11453	3	38939344	38938967
SNOWBALL_020160_st	FAM48A	0.0291087	1.11734	X	27279599	27281324
SNOWBALL_027484_st	EIF3M	0.0394824	1.11779	2	30747367	30746645
SNOWBALL_038730_st	KCNQ1OT1	0.0287192	1.11883
SNOWBALL_038063_st	LOC100525722	0.00931078	1.12024		263770	263289
SNOWBALL_018450_st	ARL4C	0.00583657	1.12097	15	149123362	149122784
SNOWBALL_031190_st	LOC100515131	0.0255542	1.12241	3	15710321	15711248
SNOWBALL_042772_st	SMAD3	0.0485111	1.1266	1	182900972	182900005
SNOWBALL_040110_st	LOC100152734	0.00648614	1.12674	4	134803172	134803580
SNOWBALL_004008_s_st	NR6A1	0.0165173	1.12687	1	299088537	299088792
SNOWBALL_018630_s_st	WDR70	0.0288332	1.12719	16	23755066	23755151
SNOWBALL_047585_s_st	CCNL2	0.0464678	1.12877
SNOWBALL_015589_st	MAGI1	0.0434014	1.1322	13	51688178	51687429
SNOWBALL_029478_st	HOXA6	0.0249273	1.1351	18	50061605	50062209
SNOWBALL_041578_st		0.00392277	1.13543	6	43401096	43400485
SNOWBALL_008514_st	LOC100520313	0.020255	1.13824	6	55136446	55135535
SNOWBALL_030444_st	RBL2	0.0244361	1.13845
SNOWBALL_018707_st	TNIP1	0.0412314	1.13979	16	78292178	78291420
SNOWBALL_047428_st	GLG1	0.0323263	1.1416	6	13131028	13130306
SNOWBALL_019105_st	C20orf94	0.0440204	1.14424	17	22047401	22047679
SNOWBALL_006254_s_st	SUMO2	0.0451804	1.14623	4	121969683	121970005
SNOWBALL_024803_s_st	TCF7L2	0.0461413	1.14655	14	134787817	134790017
SNOWBALL_030584_st	FOLH1	0.0121495	1.14802	9	25629779	25630627
SNOWBALL_019025_st	LOC100521412	0.0468943	1.14858	17	12085594	12085103
SNOWBALL_035664_st		0.0301132	1.14862	8	57422411	57422955
SNOWBALL_047773_st		0.0205461	1.14923	2	8393008	8394392
SNOWBALL_043806_st		0.0302486	1.14952		9304	8733
SNOWBALL_019453_s_st	LOC100518227	0.0027835	1.153	17	48700908	48700525
SNOWBALL_037071_st	HEPACAM2	0.0427054	1.15627	9	79826042	79825686
SNOWBALL_013247_st	LOC100519726	0.0138378	1.15655		103760	104134
SNOWBALL_042345_st	EZH2	0.0466282	1.1574	9	120388544	120388755
SNOWBALL_004203_st	CEP110	0.0126501	1.15742	1	293353446	293353762
SNOWBALL_031961_st	PELI2	0.0444993	1.15766	1	206216994	206217751
SNOWBALL_042381_st	PION	0.0409931	1.16018	9	113170088	113169958
SNOWBALL_039665_st		0.00794951	1.1609	7	10894672	10894837
SNOWBALL_047252_st	HS2ST1	0.0169373	1.16523	4	141554585	141553987
SNOWBALL_019712_st	AGBL3	0.0359446	1.1654	18	15029282	15028503
SNOWBALL_036174_st	LOC100424182	0.0283506	1.16813	6	7458419	7457576
SNOWBALL_024606_st	PANK1	0.0307521	1.16909	14	110460788	110459889
SNOWBALL_038542_st		0.043096	1.16954	7	74346990	74347548
SNOWBALL_017765_st	SORBS2	0.0226192	1.17318	15	53413488	53411919
SNOWBALL_009684_st	GMNN	0.0414544	1.17395	7	20748288	20748710
SNOWBALL_009022_st	FBXO6	0.0284841	1.17619	6	65692107	65692634
SNOWBALL_002242_st	ENPP3	0.0368599	1.17636	1	35386966	35386787
SNOWBALL_013521_st	FRMD3	0.0481212	1.1776	10	35771563	35771692
SNOWBALL_035419_st	LOC100509257	0.0130186	1.17844		94017	94479
SNOWBALL_036057_st	TRMT112	0.0127183	1.17893	2	6869839	6869643
SNOWBALL_029106_st	Zfp317	0.00248938	1.17961	6	49331251	49331790
SNOWBALL_039782_st	SLC22A15	0.0131488	1.17977	4	114754263	114753719
SNOWBALL_029067_st	DHX9	0.0267408	1.18001		88868	89173
SNOWBALL_000486_st	C17H20orf108	0.0405266	1.18003	17	64062339	64064901
SNOWBALL_010175_st	LOC100155032	0.0400407	1.18009
SNOWBALL_017905_s_st	OLA1	0.0104583	1.18188	15	89392469	89391951
SNOWBALL_010651_st	RAD51L1	0.044045	1.1819	7	97943364	97943552
SNOWBALL_028504_st	MICAL2	0.0358675	1.18191
SNOWBALL_004549_st	LOC100522792	0.0382152	1.18359	3	22971433	22971617
SNOWBALL_047220_st	MDFIC	0.0138927	1.18651	18	33266244	33265632
SNOWBALL_000942_s_st	MAGOHB	0.0152083	1.18765	8	70073038	70073934
SNOWBALL_013545_st	PLXDC2	0.0378129	1.18809	10	60238784	60238567
SNOWBALL_009223_st	ZNF606	0.0259585	1.19043	6	57295978	57294000
SNOWBALL_002277_st	CENPW	0.0173247	1.19075	1	40459727	40459474
SNOWBALL_040997_st	LOC100506707	0.0114383	1.19382		74009	74509
SNOWBALL_001984_st	BRCC3	0.02219	1.19631	X	142993187	142991893
SNOWBALL_037791_s_st	IL1RAP	0.0412525	1.19655	13	137369003	137369204
SNOWBALL_018100_st	CYCS	0.0426515	1.19704	15	105548826	105548543
SNOWBALL_044931_st	PHB2	0.0481949	1.19706	5	66192501	66192621
SNOWBALL_037147_st		0.0449516	1.19941	9	46613638	46614271
SNOWBALL_024311_s_st	USP30	0.0122304	1.19972	14	44333295	44332699
SNOWBALL_037742_st	CADM2	0.0498736	1.20085	13	180751957	180751075
SNOWBALL_031411_st	GFRA1	0.0226802	1.20126	14	137526542	137525843
SNOWBALL_016512_s_st	HSPB8	0.0467387	1.20139	14	35689342	35688868
SNOWBALL_042963_st	C2orf43	0.0175508	1.20192	3	125533490	125534175
SNOWBALL_006575_st	MAN1A2	0.0294776	1.20247	4	113224069	113223848
SNOWBALL_015159_st	HACL1	0.0252212	1.20815	13	2810169	2810612
SNOWBALL_022976_st	HAS1	0.0438099	1.20832	6	51878064	51877028
SNOWBALL_047184_st	WDR47	0.0191073	1.20839	4	121567836	121568878
SNOWBALL_016950_s_st	LOC100519221	0.0309717	1.20847	14	143858570	143859655
SNOWBALL_018825_st	SLU7	0.0498684	1.20999	16	68505601	68506054
SNOWBALL_025665_st	EZH1	0.022475	1.21294	12	20306138	20304806
SNOWBALL_018635_s_st	SNX18	0.0432446	1.21319	16	35858377	35858252
SNOWBALL_031107_st	LOC512168	0.013341	1.21442	6	72165506	72165051
SNOWBALL_039987_st	5730409E04Rik	0.0103619	1.21461
SNOWBALL_001871_s_st	UPF3B	0.0194739	1.21503	X	113415920	113416128
SNOWBALL_005690_st	C8orf37	0.0129231	1.21518	4	44709555	44709185
SNOWBALL_023803_st	KIF16B	0.0353347	1.21526	17	28222136	28220771
SNOWBALL_018110_st	KIAA1715	0.0478516	1.21561	15	91275885	91275447
SNOWBALL_002121_s_st	ESR1	0.0490985	1.21593	1	16603164	16603501
SNOWBALL_024812_s_st	GPAT	0.0216431	1.21618	14	133477036	133476464
SNOWBALL_015071_st	C17orf48	0.0411406	1.21885	12	58063026	58063627
SNOWBALL_027008_st	LZIC	0.0489247	1.21891		34050	33342
SNOWBALL_010325_st	NUBPL	0.0295267	1.21969	7	72500881	72500161
SNOWBALL_021347_st	LOC100514812	0.0260235	1.22088	1	152180236	152179312
SNOWBALL_027949_st	YEATS2	0.0381609	1.22181	13	131182207	131181544
SNOWBALL_037846_st	OTUD3	0.0150199	1.22353
SNOWBALL_019832_s_st	LOC100515066	0.0377037	1.22632	18	29762607	29762120
SNOWBALL_000625_st	CD59	0.0280117	1.22718	2	29778599	29778111
SNOWBALL_016397_s_st	KIF13B	0.00257491	1.22733	14	14156089	14155673
SNOWBALL_007263_st	LOC100524679	0.0453233	1.22782	5	65154225	65154477
SNOWBALL_009696_st	LRRC16A	0.0428003	1.22841	7	21633741	21634170
SNOWBALL_011507_s_st	TMEM154	0.00245336	1.22865	8	80945068	80945329
SNOWBALL_024824_s_st	SORCS1	0.0351333	1.23137	14	128359327	128358766
SNOWBALL_035508_st	COL27A1	0.0142333	1.23143	1	285900549	285901187
SNOWBALL_031712_st	RBL2	0.0289026	1.23163
SNOWBALL_019647_st	SSBP1	0.0281616	1.23243	2	10576139	10575336
SNOWBALL_021139_st	UF	0.0424261	1.23344		3033	2857
SNOWBALL_009031_s_st	MIR292	0.0328628	1.23352	6	52738856	52738935
SNOWBALL_008660_st	FAM38B	0.0453343	1.23356	6	91540265	91540438
SNOWBALL_026920_s_st	C18H16ORF61	0.0119916	1.23409	7	38075628	38075874
SNOWBALL_039065_st	ETV1	0.0292936	1.2404	9	91501738	91501245
SNOWBALL_028528_st		0.0180559	1.24156
SNOWBALL_028840_st	PANK1	0.0497479	1.2424	14	110397223	110396497
SNOWBALL_027956_st	STK38	0.00726515	1.24314	7	37107629	37107044
SNOWBALL_009378_st	TTC4	0.00883748	1.24495	6	145681034	145680574
SNOWBALL_034735_st	LOC100513585	0.0396242	1.24561	2	83648498	83649275
SNOWBALL_043893_st	LOC100514369	0.0141794	1.24755		25789	25454
SNOWBALL_045752_st	CDON	0.0359905	1.24802		25288	26089
SNOWBALL_047647_st	SEC23A	0.047212	1.2487	7	65725083	65725762
SNOWBALL_042547_st	PDGFRL	0.028785	1.24902	17	5795895	5796591
SNOWBALL_022755_st	UF	0.0212514	1.25263		2257	2112
SNOWBALL_023363_st	GDF9	0.0322609	1.25324	2	140653753	140652567
SNOWBALL_008232_st	ZNF175	0.0264885	1.25577	6	51779664	51781486
SNOWBALL_023356_st	SEPP1	0.0230011	1.25734	16	29023429	29021931
SNOWBALL_015186_st	OXNAD1	0.0130598	1.25804	13	3626548	3627104
SNOWBALL_042153_st		0.0490031	1.25966	1	292998475	292999048
SNOWBALL_039261_st		0.0365133	1.26126	3	76449154	76449721
SNOWBALL_031103_st	TOR3A	0.03561	1.26186	9	132659977	132660598
SNOWBALL_000031_st	AIM1	0.0212381	1.26298	1	82059361	82060056
SNOWBALL_001989_st	MTCP1NB	0.0413539	1.26694	X	143106766	143107372
SNOWBALL_028830_st	PRKAB2	0.0444048	1.26832	4	110222467	110223369
SNOWBALL_026236_s_st	ATG7	0.0409897	1.27157	13	74918137	74916759
SNOWBALL_041107_st	SFPQ	0.038059	1.2727
SNOWBALL_015685_st	IFT80	0.0336045	1.276	13	108474037	108474219
SNOWBALL_030724_st	BOD1L	0.0394647	1.27791	8	8735539	8734687
SNOWBALL_042399_st	FAM105B	0.0379303	1.2788	16	4434980	4435563
SNOWBALL_039415_st	BIRC6	0.0484656	1.2837	3	114110947	114110811
SNOWBALL_043179_st		0.00240768	1.28388	1	82523933	82523186
SNOWBALL_035706_st	ATG12	0.020279	1.28788	2	124833661	124832885
SNOWBALL_042588_st	LOC100511342	0.0359582	1.2894	9	85969159	85969967
SNOWBALL_023776_st	LOC100156028	0.00583152	1.29161	17	33009086	33009252
SNOWBALL_011825_st	GRID2	0.0444887	1.29226
SNOWBALL_034258_st	SEMA6A	0.0202906	1.29472	2	125468398	125467481
SNOWBALL_019410_st	SNORD86	0.0456358	1.29557		21975	21890
SNOWBALL_019848_st	FKBP14	0.0274789	1.29792	18	47295898	47296267
SNOWBALL_015165_st	NEK11	0.035592	1.30508	13	1089681	1089505
SNOWBALL_003669_s_st	LOC100523836	0.00821801	1.31119	1	304186077	304186215
SNOWBALL_032838_st	TIPARP	0.0117029	1.31208	13	104630089	104630707
SNOWBALL_023491_st	PHKA1	0.0424672	1.31368	X	66285607	66288186
SNOWBALL_020646_x_st		0.0438043	1.31604
SNOWBALL_035784_st	Dvir\GJ14580	0.0338505	1.31648
SNOWBALL_024521_st	CSGALNACT2	0.0139959	1.31876	14	66220623	66221189
SNOWBALL_027746_st	GNB5	0.037055	1.32003	1	132678910	132679723
SNOWBALL_037937_st	IRS1	0.0369464	1.33043	15	142149803	142150429
SNOWBALL_029376_st		0.0104353	1.33573	9	69357423	69358154
SNOWBALL_024751_st	LOC100156416	0.0293439	1.33782	14	142289979	142290900
SNOWBALL_017335_s_st	FAM89A	0.0484231	1.33878	14	64048939	64049556
SNOWBALL_004877_st	LOC100520127	0.0470212	1.33973	3	55841538	55841023
SNOWBALL_002305_st	C6orf174	0.0442119	1.34042	1	39462458	39463790
SNOWBALL_001651_st	SCML1	0.0416662	1.34098	X	15313249	15313777
SNOWBALL_009318_st	NOL4	0.00316471	1.34732	6	109983185	109982749
SNOWBALL_000900_s_st	NTNG1	0.0085435	1.34887	4	123208880	123208671
SNOWBALL_025527_s_st		0.0363794	1.35114	4	7727769	7728948
SNOWBALL_007706_st	NUDT4	0.0257472	1.3513	5	93645862	93645497
SNOWBALL_002221_st	LOC100157643	0.0201126	1.35151	1	37339105	37339313
SNOWBALL_020866_st	LOC100515155	0.0211446	1.35717	MT	6129	6196
SNOWBALL_039549_st		0.0247777	1.36221	3	6386579	6386830
SNOWBALL_036117_st	PRKCB	0.0420215	1.37041	3	22951031	22950445
SNOWBALL_043037_st	CCDC79	0.00139535	1.38086
SNOWBALL_003506_st	NCS1	0.00595445	1.38269	1	304202998	304203321
SNOWBALL_036089_st	MXRA7	0.0299266	1.40436	12	4710402	4711226
SNOWBALL_029350_st	ZNF530	0.0321857	1.40532	6	57065583	57064705
SNOWBALL_007420_s_st	LOC100524143	0.0490865	1.40619	5	64498326	64498564
SNOWBALL_003732_st	BDAG1	0.00151912	1.40794	1	267255197	267255364
SNOWBALL_037626_st	NPR3	0.0357253	1.41287	16	19677422	19676309
SNOWBALL_017624_st	SNORA61	0.0333215	1.44165		14420	14296
SNOWBALL_006584_st	SNORA72	0.0331665	1.45336	4	41708761	41708892
SNOWBALL_010956_st	SNORD112	0.0122312	1.46333		2886	2810
SNOWBALL_022054_x_st	LOC100512762	0.0379647	1.46484	2	5806726	5806982
SNOWBALL_025182_st	MRPS10	0.0411629	1.47952	7	42775324	42774440
SNOWBALL_008964_st	ZNF211	0.018856	1.48223	6	56868566	56867533
SNOWBALL_017220_s_st	C10orf137	0.0282973	1.48529	14	146688029	146688291
SNOWBALL_011391_s_st	LOC100520035	0.0421992	1.56661	8	24324845	24325249
SNOWBALL_010913_st		0.0326165	1.61514	7	88440169	88440074
SNOWBALL_035405_st	MGAM	0.0398352	1.65454	18	8139690	8139154
SNOWBALL_024993_s_st	LOC100522106	0.00559788	1.69711	14	146714122	146714967
SNOWBALL_007899_st	MLKL	0.00549806	1.7103	6	12872557	12873013
SNOWBALL_031134_st		0.0423282	1.71178	12	4701019	4701889
SNOWBALL_039368_st		0.0186697	1.76906	6	57042824	57042290
SNOWBALL_016146_st	IGSF5	0.0109948	1.83033	13	213478990	213478671

## Sheet: Supplementary Table 3
Transcriptome profiles of hypothalamus and adrenal gland linked to haplotype related to coping behavior in pigs
Kevin Gley, Eduard Murani, Nares Trakooljul, Manuela Zebunke, Birger Puppe, Klaus Wimmers, Siriluck Ponsuksili
Supplementary Table 3: Primer sequences used for qPCR validation of selected genes of hypothalamus and adrenal gland samples
Gene	Forward sequence 5´-3´	Reverse sequence 5´-3´
Hypothalamus
AURKB	GAAATGCCGCACTTTTGACG	AGTCGGCAATCTTCAGCTCT
CCK	GACTACATGGGCTGGATGGATT	AATGTCAGACGTCAGAGACCAG
GNA12	CGGTCCCAGATATTCAGAGCAG	TACGTGTGTCTGGCGCTCTT
MOGAT2	AGGACCGGCTACAGAGGATC	GAGGGGTTCGGTGTCTTCTG
SRF	ATCAGGGATGAGGTGGCATTTT	CCATGTCCACTATTCCTGGGTC
ATP5G2	ACTGTGTTTGGGAGCCTCAT	TCACATGGCGAAGAGGATGA
TP53	AGTTGCTGTTTCCGTGTGTTTT	GAGGGAGGTTATCAGGGAAAGG
ATP1B2	GGGGTCGTTTGTAATTGAGG	AGAGGAGGGTCCAGGAAGAG
Adrenal gland
PRKAB2	GTTACCAGTCAGCTTGGCAC	AGCTGGAAAGGTCTCGACAA
ATG12	CCGAACCATCCAAGGACTCA	ACCATCACTGCCAAAACACTC
PTGFRN	TGCAACATCACAACAGACCG	CGTGCATCCATGTGACTCAG
PCDH7	ATTGTCATTGGGGTGGTTGC	TTTGTCATGTTGCTGGGGTG
ATP1B2	GGGGTCGTTTGTAATTGAGG	AGAGGAGGGTCCAGGAAGAG
ATG7	TGGTTTCTGTTTTGCAGCAT	CAGGCTGACAGGAAGGACAT
OAS1	GTGGGATCCTGGAAGGTGT	ATGGCCCTCTAGGGATGAAG
AURKB	GAAATGCCGCACTTTTGACG	AGTCGGCAATCTTCAGCTCT
